# Supplementary material for: Integrative analysis of multi‐omics data reveals the heterogeneity and signatures of immune therapy for small cell lung cancer
Source: Clin Transl Med. 2021 Dec 19;11(12):e620. doi: 10.1002/ctm2.620 (PMC8684774; doi:10.1002/ctm2.620)
Supplement: Supplementary file 2 — TableS1 [file CTM2-11-e620-s002.txt]

gene	1274LC	1272LC	1277LC	1334LC	1452LC	1490LC	1520LC	320LC	395LC	409LC	424LC	45LC	498LC	536LC	539LC	585LC	618LC	676LC	790LC	320NL	395NL	409NL	498NL	536NL
A1BG	5.00839	4.30745	11.264	3.61433	5.91287	1.81391	5.13785	3.17441	1.74206	4.83451	3.92073	12.8029	6.59789	5.32763	5.81712	4.74311	4.24475	3.96743	2.71196	2.19517	1.71473	2.57754	1.87112	2.72094
A1BG-AS1	2.64942	0.307662	0.641083	1.57478	2.51962	0.532344	1.42922	1.14418	1.18128	0.818919	1.69799	2.07985	1.00818	0.987843	0.349066	1.5111	1.26521	1.80607	0.465886	0.3635	0.411256	1.45295	0.689329	0.743931
A1CF	0.564382	0.108663	0.00859792	0.00747173	0.00518065	0.00277518	0	0	0.00424353	0	0.0163113	0	0.0101391	0	0.00861934	0	0.00354523	0.00502998	0	0	0	0	0	0
A2M	119.093	100.079	52.767	114.31	44.0914	131.606	140.472	776.695	114.168	94.1296	99.9293	112.509	92.4639	150.057	140.824	166.3	497.728	48.6483	364.79	3453.3	1363.98	1179.78	1454.74	1857.66
A2M-AS1	0.456578	0.127969	0.0802813	1.19856	0.0484212	0.620079	0.587767	0.491948	0.395372	0.0912324	0.532423	0.51178	0.063125	0.579344	0.578114	0.561709	0.398215	0.0701263	0.287771	1.13365	1.39711	1.26436	1.31304	1.46217
A2ML1	0.0131515	0	0.197729	0.0201582	0.0132496	0	1.64975	0.0174713	0	0	2.5714	0	0.0518283	0.0109702	0	0.068676	0.146889	0	0.00751718	0.0137389	0	0	0.027067	0.0139382
A2MP1	0.0981595	0.0435082	0.0819306	0.105777	0	0.0262191	0	0.127941	0.0401986	0	0	0.0578646	0	0.0404877	0.120593	0	0.169684	0	0.0556758	0.259369	0.147562	0.296705	0.254088	0.293873
A3GALT2	0	0.0535641	0.0504464	0	0.121835	0	0.235918	0.0391656	0	0	0.190863	0.0711634	0.357178	0	0	0.234144	0.167323	0.407312	0.0684152	0	0	0	0	0
A4GALT	2.78005	4.53084	3.8627	2.61163	3.18286	33.3985	13.3016	11.3751	4.03257	13.8364	13.6778	10.1352	14.3732	9.07307	6.41148	4.85638	14.2929	1.99061	14.9269	9.88666	12.6108	12.63	8.91292	15.9445
A4GNT	0.0612499	0	0.0255738	0	0	0	0.029947	0.100768	0	0.0165594	0	0.108603	0.0603315	0.0254078	0.0253198	0.0794546	0.105768	0.0594656	0.0174392	0.0643488	0.069288	0.0619055	0.189653	0.0229831
AA06	0	0	0	0	0	0	0	0	0	0	0	0	0	0	0	0	0	0	0	0	0	0	0	0
AAAS	36.5035	45.6712	30.962	33.0351	34.3084	41.7647	20.4745	24.9232	30.9778	27.3928	50.5083	35.5164	35.244	29.0098	29.9795	23.4378	32.4028	30.6319	29.6986	17.7214	20.5755	23.7424	21.4287	20.2519
AACS	27.4527	44.8262	47.411	25.9101	25.2169	13.6	18.3682	16.3366	37.9399	29.6952	17.025	19.6516	15.9023	19.8812	17.8939	35.6427	21.2969	15.1814	20.2269	10.067	8.85209	8.88437	7.62211	7.31201
AACSP1	0.556154	0	0.0201957	0	0.0487239	0	0	0.0159672	0	0.0786825	0.0255117	0.0143047	0.0635194	0.0402026	0.040116	0.251203	0	0.0235205	0	0.152105	0.146058	0.0733982	0.224368	0.145311
AADAC	0.549853	0.0609719	0.602588	0.322112	0	0	0.0671939	0.654541	0.592611	0	2.10141	0.0609016	0.857503	0.0284782	0.623882	0.0445526	5.36579	0.333279	0.762593	7.98874	5.43888	9.9969	3.86867	0.747516
AADACL2	18.2729	0	3.02015	0	0	0	0.874733	0.0244543	0.367281	0	0.432388	0	0	0	0.0921849	0	0	0.0361348	0	0.0785269	0.112359	0.376489	0.115602	0.0559224
AADACL2-AS1	0.20317	0	0	0	0	0	0.0987583	0.0644353	0	0	0	0.0594504	0	0	0.16207	0	0	0	0.113945	0	0	0.507352	0	0.30185
AADACL3	0	0	0.0216846	0	0	0	0.0127077	0	0	0	0	0	0.0170475	0	0	0	0	0	0	0	0	0	0	0
AADACL4	0	0	0.029368	0	0	0	0	0	0.0288783	0	0.03708	0	0.0230957	0	0	0	0	0	0	0	0.0795116	0	0.072662	0.0527571
AADACP1	0.0898098	0.199065	0.337343	0	0.135727	0.0240126	0.0877232	0.175963	0	0	0	0.132427	0.117925	0.0370892	0.958219	0.0581136	0.0620816	0	0.254918	0.0947878	0.405313	0.452742	0.650422	0.739818
AADAT	14.3502	0.24428	6.87439	6.05386	4.10564	12.4476	2.21667	2.53369	5.36909	10.399	10.6357	2.36604	2.05047	2.46332	4.00623	2.56268	3.74236	15.8124	2.86514	4.15756	2.92914	4.2882	3.31472	3.55669
AAED1	4.88226	15.1914	13.3842	7.98008	6.51079	4.98773	7.05806	6.71094	5.41128	8.57633	4.48698	5.87001	12.2245	10.2701	12.5527	6.19186	7.04917	7.07435	13.0078	16.233	11.0476	8.20031	11.0991	10.1403
AAGAB	10.7583	27.0703	35.3303	19.9525	17.5842	15.0919	20.3863	15.79	13.9909	17.7698	22.3894	11.715	25.8111	23.6319	26.1896	10.8682	13.7117	24.205	15.2648	11.8581	11.6109	9.47141	10.7603	11.4166
AAK1	1.61745	1.39978	1.08945	4.02596	3.10978	2.34583	3.38046	3.84736	3.23162	2.57742	2.61743	2.05211	1.75919	3.23099	1.2532	3.63987	3.39042	3.061	1.70781	3.71481	3.99157	3.9271	4.12603	3.42024
AAMDC	38.8167	345.94	68.671	36.6881	24.731	61.5014	36.1725	18.9089	47.9786	25.5538	35.2188	223.275	37.7153	23.5837	30.9629	36.5252	37.9161	20.9362	34.5421	82.9225	62.557	51.0412	63.0088	65.5514
AAMP	63.8795	101.495	44.3421	49.1867	45.6116	50.2027	59.6167	47.7377	67.1539	47.2666	85.2796	53.1549	61.9269	54.4772	53.6685	49.0774	51.9207	49.7139	31.6515	52.9801	49.4213	48.677	50.0533	55.3223
AANAT	0	0.160069	0.100157	0.12943	0.372935	0.160409	0	0.193884	0.14793	0	0.189701	0.141771	0.211617	0.0990116	0.0993804	0.349983	0.0193389	0.361819	0.0340688	0.0587872	0	0	0	0.122398
AAR2	15.2776	24.0171	22.1787	26.6592	10.8448	18.9712	18.623	14.6159	17.1284	19.2018	16.7698	21.4693	24.4514	19.0952	23.648	19.5003	16.3057	18.904	20.3969	18.2572	18.2499	17.4647	18.4076	15.4728
AARD	0.970397	0.215254	0	0.766021	1.31378	0.097658	0.859975	0.938085	0.647899	1.82033	0.831487	1.54145	0.378357	0.301934	0	1.14086	0.94257	0.176664	1.34702	3.31303	3.3849	2.42143	2.81677	1.93451
AARS	42.8037	49.3637	29.0158	49.8788	45.4855	130.627	47.6023	35.4039	33.0639	55.4643	60.8182	48.4211	40.4617	61.507	79.0134	76.5219	50.8332	38.3318	43.3909	46.2822	41.056	41.3048	41.013	39.6459
AARS2	12.901	3.09674	3.68434	11.3805	10.4969	8.00506	7.53324	6.52218	11.6282	6.09584	14.0145	11.5192	6.42601	6.45579	3.41867	7.98169	7.88193	10.4869	5.31993	3.77823	4.78177	6.31326	4.59882	4.64692
AARSD1	34.8967	12.0613	11.7355	20.2187	15.5575	10.2846	15.5834	13.2978	24.8729	17.768	12.6904	20.2736	12.5755	10.8573	15.7791	21.2353	15.5643	21.9894	10.4781	16.4918	13.9899	15.204	13.1997	12.5656
AASDH	6.92451	5.17302	5.75323	3.09787	3.56499	5.05717	4.0599	2.63156	5.92539	4.41208	3.63519	3.95332	3.34423	3.82567	4.5833	3.65312	3.08194	7.29833	3.49575	3.89024	5.0983	3.92066	5.13188	4.49111
AASDHPPT	14.3768	16.4492	16.3103	17.9145	6.21011	9.96615	11.3	9.18338	6.6022	11.6862	14.9117	6.48732	20.1129	12.6576	13.6698	6.71586	6.68925	21.4931	11.5663	9.95313	11.285	8.82391	9.2836	10.5684
AASS	4.33168	0.286361	1.35379	10.8039	1.10764	7.46881	1.8706	13.1907	3.40286	1.37749	10.3817	7.76376	1.61265	1.06353	1.09928	2.90589	4.41388	2.20546	2.13325	14.6577	8.36909	9.18347	9.45144	7.28842
AATBC	1.42173	0.123419	0.0714492	2.7134	9.18627	3.39614	0.743335	0.476354	3.62276	0.396687	0.756357	1.36855	1.20765	0.999445	0.357164	1.15468	3.99003	5.20914	1.99295	0.457488	0.752451	2.07056	0.703709	0.820658
AATF	40.5927	16.9102	12.8086	61.2205	28.2982	33.2506	48.5032	28.8948	40.9024	26.8952	32.0999	53.8782	21.0159	33.4741	29.4589	42.2567	35.8479	26.7427	30.149	33.3228	30.5536	30.7581	29.5945	30.3794
AATK	1.3253	0.494702	0.120361	0.668799	1.21899	2.34717	0.470314	2.25107	2.91731	6.42851	1.38946	2.76662	2.90331	0.665519	0.385152	2.55039	3.46401	2.70977	2.7763	8.02293	11.9434	12.8804	12.3507	9.86745
AATK-AS1	0.0351429	0	0.0879708	0.0253398	0.0353842	0.0188271	0	0	0.115339	0.0379008	0.037024	0.0207437	0	0	0	0.0910489	0.0727931	0	0.0399586	0	0	0	0	0
ABALON	9.88831	27.0739	27.2205	11.0057	15.7812	21.3771	20.9407	18.7119	16.3732	20.5725	14.9463	12.1258	74.3705	27.507	29.8043	21.2777	18.2696	23.4294	23.5625	28.2428	29.5237	18.4015	22.2344	24.2799
ABAT	0.862172	25.1632	2.30669	1.89717	47.8481	27.6264	4.07798	15.0255	17.6041	17.7056	2.45863	1.42067	5.02002	7.25528	1.59156	23.7115	10.8712	7.72575	26.4289	5.49369	3.79031	5.22996	4.72763	3.03059
ABCA1	2.04781	2.16539	4.45973	7.39434	1.33732	7.93497	10.0774	12.9336	3.73239	3.49863	8.05109	11.6833	3.78842	14.1569	3.96352	10.9012	12.8302	2.2561	8.23733	11.8938	12.5474	9.29524	17.6201	13.7682
ABCA10	0.137533	0.190033	0.0893796	0.0665464	0.424102	0.239375	0.164673	0.249419	0.706022	0.0250539	0.121062	0.344332	0.215806	0.172379	0.13424	0.62738	0.332057	0.418228	0.227372	0.764908	1.5276	2.35679	1.83025	1.92164
ABCA11P	4.18977	7.07372	5.74487	1.96241	3.42264	3.64852	2.51958	1.60412	5.18946	2.40581	2.83659	2.39343	4.08988	2.86742	2.8354	2.05728	2.24842	5.37229	2.83863	2.64501	3.04881	4.03591	3.12516	3.60049
ABCA12	5.24952	3.79079	0.00495396	0.0516596	0.125421	0.00960435	0.139402	1.70453	0.173322	0.0172248	0.282099	0.140661	0.0467216	0.768332	0.660319	0.138956	0.875911	0.0359326	0.105221	0.00617913	0.00449116	0	0	0.0133967
ABCA13	0.0246807	0.0243644	0.0916656	0.007971	0.016576	5.85598	0.876128	0.17035	0.0249086	0.0150209	1.53866	0.0634619	0.00720546	0.00229491	0.0253011	0.00357352	0.323392	0.0161059	2.30779	0.114207	0.0249433	0.200504	0.0253522	0.272767
ABCA17P	0.354122	0.199175	0.0197239	0.0684673	0.154597	0.0572871	0.104039	0.211849	0.204362	0.141646	0.137113	0.0139906	0.0310122	0.0591029	0.0689798	0.0614374	0.0570127	0.115237	0.0404942	0.0493037	0.0178651	0.0359054	0.0242881	0
ABCA2	11.9566	14.8015	0.967476	8.30967	29.3885	10.8595	11.4385	7.85891	8.33787	23.8616	9.0153	12.8504	5.32808	10.0091	4.14398	12.8243	13.9139	7.04671	13.6034	7.52313	10.6693	10.3761	9.52696	7.04771
ABCA3	11.4896	24.1547	1.36451	12.0545	20.5135	9.19782	4.11385	79.161	19.7355	15.4412	15.3787	5.18346	15.9366	13.2691	8.02197	6.55973	18.5367	17.0255	45.2074	210.655	155.333	122.984	101.139	80.8821
ABCA4	0.118196	0.0291649	0	0.0190685	0.0330766	0.131187	0.102933	0.310771	0.0325111	0.0682169	0.319083	0.10904	0.0345055	0.0219545	0.0494702	0.111169	0.104177	0.0642036	0.0977248	0.109523	0.139266	0.219906	0.155239	0.153303
ABCA5	1.75261	4.61156	2.09567	1.05611	4.00881	12.6307	5.49522	2.85687	5.99177	2.55107	7.90559	6.29401	7.00113	4.05955	5.30516	9.6155	3.50772	2.47908	3.98745	1.89209	2.17176	2.2726	2.41538	2.5509
ABCA6	0.497314	0.319011	1.41584	0.467708	0.176284	0.154051	1.04642	2.12716	0.972284	0.854985	0.496066	0.545972	0.381093	1.89211	1.73988	1.36668	2.04583	0.512863	1.35401	8.18653	8.10195	5.85736	7.08396	11.5506
ABCA7	7.49108	5.6174	0.992981	3.19895	11.0031	3.64715	7.53986	11.8319	5.61479	3.93642	3.22798	7.40387	2.8761	5.62795	2.81189	6.58612	7.02645	13.4918	6.68823	4.35136	5.53432	7.70918	5.86816	4.29349
ABCA8	0.540186	0.423571	0.180967	5.19715	0.183715	0.6925	0.18297	2.2579	1.12018	1.19677	0.611048	1.0596	0.512522	0.0141812	0.234298	1.0294	1.67949	0.277094	2.80617	21.2128	24.0586	16.1321	24.0117	21.5938
ABCA9	0.314824	0.0954878	0.179646	0.339953	0.193395	0.0497393	0.443813	0.757071	0.886901	1.04068	0.251435	0.427996	0.201746	0.346466	0.430406	1.46971	1.01701	0.472835	0.435025	2.67448	5.32656	5.67965	6.88374	6.5856
ABCA9-AS1	0.692972	0	0	0	0	0	0	0	0	0	1.26613	0	0	0	0	0	0	0	0	0.381249	0	0.170993	0	0
ABCB1	0.228952	0.129398	0.373883	0.634039	0.157267	0.527699	0.978509	0.899956	0.343271	0.306724	0.285755	0.795742	0.157217	0.764575	0.512958	0.866845	1.2996	0.315081	0.553535	13.5885	3.60778	5.79434	3.45742	2.77294
ABCB10	6.79241	6.11197	3.85491	6.72652	9.42711	7.51109	5.86884	5.01752	6.12991	4.82726	5.52534	5.58261	7.44958	5.74161	4.48433	5.33217	4.00216	9.72328	4.67101	6.15275	5.84113	5.26557	6.07422	5.77986
ABCB11	0	0	0	0	0	0.060948	0.0603591	0.0136657	0	0	0.0216943	0.00608813	0.0134926	0	0	0.013368	0.0354315	0	0	0.0107198	0	0.0104168	0	0.0154621
ABCB4	0.215504	0.115447	0.115353	1.71562	0.138602	2.33597	0.280071	0.293894	0.226799	0.318924	0.694492	1.60859	0.092798	0.517362	0.281806	0.781791	0.143533	0.0366217	0.0999153	0.0914395	0.113559	0.152154	0.294313	0.0978153
ABCB5	0	0.02804	0.0263908	0.0168501	0.113639	0.0125315	0.0397398	0.0415745	0.174491	0	0.132335	0	0.0148021	0	0.0287509	0.160185	0.00777441	0.136707	0.207568	0.159366	0.159891	0.224844	0.268377	0.162268
ABCB6	35.689	8.26484	4.68814	19.1761	16.2004	14.0174	11.3332	8.93356	9.21766	6.27258	10.4648	10.2391	14.247	7.88205	7.13544	7.34018	7.66562	15.1346	7.80212	7.94342	5.71664	3.98323	5.08663	5.18052
ABCB7	13.0985	29.4456	21.2269	15.438	9.80107	8.82962	8.04039	11.3043	11.2925	11.5584	11.4525	11.4738	12.8792	11.8096	14.3856	11.3888	9.38232	10.0954	10.602	9.28736	8.92858	9.02196	8.69583	9.06304
ABCB8	8.9205	11.4091	4.71168	10.6412	14.5023	3.60767	6.93023	9.31707	12.0105	8.43834	9.41416	4.46842	8.38247	6.04545	6.53288	6.67101	9.15921	11.6425	11.0635	7.98983	6.57889	7.64696	7.44893	5.80664
ABCB9	3.72564	1.70686	6.41891	7.15503	1.71321	1.97731	1.00424	3.42002	3.31749	2.89389	3.28373	4.29499	3.38557	1.68636	0.896036	2.41161	4.51085	2.70913	2.58613	1.48875	1.42614	1.66517	1.30907	1.21777
ABCC1	26.8702	5.19067	4.56907	8.7501	7.68139	10.9618	15.1987	14.5984	7.82102	11.6535	10.4095	7.79451	5.46746	12.4971	4.54472	13.0716	12.093	10.2302	11.4144	15.6244	15.0493	14.0992	14.4509	11.6105
ABCC10	5.24584	2.89067	1.91471	6.01551	7.64712	4.72007	5.50328	6.61541	5.73923	4.72454	6.2256	4.64663	3.22528	5.61916	4.07877	5.52573	6.24083	6.72784	3.66273	4.25867	4.48731	7.03308	5.88865	4.02344
ABCC11	0	0.047709	0.0441207	0.0800219	0.0222316	0.0521556	0.0108043	0.0571647	0.0454912	0.0527674	0.0582646	0.0130774	0.0362375	0.0757265	0.0552933	0.195754	0.149176	0.0430988	0	0.0224292	0.0167006	0	0.0113482	0
ABCC12	0.0188989	0	0.0078952	0.0137104	0.00951985	3.74234	0.00925573	0	0	0	0	0.100832	0.229647	0	0.0236946	0.0123002	0.00651914	0	0.00540551	0.00985971	0	0.0479244	0.0194354	0
ABCC13	0	0	0	0	0	0	0	0.108361	0.0297644	0	0	0.0496174	0.0598384	0	0.0671091	0	0.0124737	0	0.140817	0.347019	0.328287	0.414723	1.81692	0.992719
ABCC2	5.24082	0.135039	0.112087	0.110311	0.46852	0.0627396	0.324134	0.1548	0.199174	0.200269	0.188918	0.169669	0.0881148	0.306265	0.164498	0.128067	0.135736	0.0961211	0.071632	0.102632	0.182824	0.235881	0.248304	0.168326
ABCC3	2.76508	0.559172	0.907564	0.692658	0.292934	0.581325	5.09978	6.83925	1.31135	1.62157	2.87068	3.18776	1.56585	7.34436	2.92608	4.1052	7.04127	0.701869	3.40073	8.03693	5.18243	17.2913	12.1199	6.82198
ABCC4	3.42572	1.60503	5.08798	1.55395	0.292266	2.00313	5.28977	3.07156	1.0825	1.24469	11.1824	7.44278	5.13208	4.31763	4.12531	1.60833	2.55519	0.648943	2.07094	12.8326	6.96192	5.24927	8.15188	7.71137
ABCC5	60.92	15.3566	14.8099	17.3389	19.6511	14.7452	10.4429	19.3024	18.1404	19.8046	38.367	30.1608	14.5541	9.33044	12.3017	22.26	20.3148	26.5287	11.1953	6.95452	8.82207	14.8958	12.2209	7.80407
ABCC5-AS1	0.21678	0	0	0	0.218504	0	0	0	0	0	0	0.124847	0	0	0.163798	0.273059	0.151392	0	0.237584	0.241486	0	0.212477	0	0
ABCC6	0.969337	2.12119	0.266756	1.09254	0.206886	1.33344	0.354068	4.56101	1.69783	1.34968	1.55369	1.71074	1.32258	0.210747	0.807827	2.23172	4.47464	0.235343	4.33221	10.4276	9.12722	8.95415	8.0334	7.58869
ABCC6P1	0.244447	0.0500802	0	0.449122	0	0.607308	0	0.585256	0.077415	0.0306692	0.198463	0.690201	0.148194	0.0626301	0.062564	0.244393	0.233631	0.0366384	0.461599	0.590382	0.838465	1.35205	0.658525	0.904699
ABCC6P2	0.514803	0.637252	0.772372	0.803022	0.10376	1.19398	0	1.30507	0.918968	0.646532	0.432102	1.14449	0.675551	0.250657	0.738751	0.396042	1.42827	0	0.808273	2.54777	1.68619	3.187	1.93689	2.59973
ABCC8	0.328234	0.247353	0.00831037	2.61227	35.9853	1.32005	0.633039	2.99832	7.86672	7.79738	1.73321	10.8903	1.1561	0.988123	0.132984	10.7324	5.9358	8.73479	14.1154	0.24912	0.331398	0.121058	0.337471	0.0449227
ABCC9	17.0821	1.68152	2.87494	3.12914	11.6389	2.55105	4.04185	6.15808	9.40169	5.08247	17.5536	4.9004	3.89637	2.32338	2.06218	12.9042	4.32959	7.98445	4.05817	7.16535	11.6931	9.23823	9.75653	9.60741
ABCD1	7.93961	7.78804	2.82158	10.8466	3.96514	2.49571	12.7349	10.4363	7.43016	6.07852	3.79605	11.1829	3.48841	11.0629	8.05307	11.1251	8.10074	3.60103	7.3709	6.1469	5.49107	6.37743	6.39089	5.32777
ABCD2	0.0730242	0.097289	0.541496	0.238412	0	0.0886595	0.63482	0.157981	0.120462	0.224326	0.0289223	0.194813	0.245819	0.609893	1.02253	0.190119	0.686402	0.0802638	0.067886	0.25713	0.41465	0.333337	0.647676	0.350464
ABCD3	12.194	30.4655	19.4919	8.16655	11.8979	15.148	8.90877	14.9065	13.7046	12.1401	19.3712	12.4885	22.4541	11.8308	17.7584	10.0438	9.24598	10.8209	18.7741	24.7501	22.7128	14.3677	19.5429	19.9865
ABCD4	11.4094	7.8679	9.59277	17.968	17.7513	10.361	8.30019	9.39551	15.2765	11.5965	10.1073	16.665	6.43133	9.22588	10.6917	18.1366	10.8103	13.3136	12.0345	10.0368	11.9759	11.8457	12.2234	10.9771
ABCE1	26.0609	24.5673	45.2395	15.1866	7.74195	14.5106	14.2897	9.12771	8.74595	14.633	14.2891	9.56981	13.4939	19.4161	23.5664	8.359	9.25512	9.6885	15.0149	14.794	12.9778	9.44104	12.89	11.9211
ABCF1	73.7979	23.9843	20.9937	51.0916	54.4536	34.9969	51.6319	45.7576	59.3337	42.4333	57.5228	58.8182	33.9223	44.8743	30.7624	50.6258	38.8271	48.4583	43.6416	35.5531	30.7925	34.3682	32.8995	31.8544
ABCF2	23.637	23.2704	19.6692	28.095	12.7092	17.5569	19.8042	16.6677	16.268	16.616	37.8386	12.3283	26.2342	19.2791	21.9938	8.98195	17.6	22.2754	21.9024	22.1472	16.9598	16.4691	18.669	16.3642
ABCF3	29.1542	14.817	20.0509	32.795	18.6328	32.8003	24.5518	22.3969	17.5839	17.3112	24.4665	46.8965	14.8965	16.7784	17.6393	26.3238	26.8202	16.6844	17.5087	21.5453	21.7413	21.1604	21.6756	20.6782
ABCG1	3.38342	19.9441	25.9161	5.00277	25.5875	43.4385	25.1848	24.2699	11.9086	21.5124	11.2732	9.50562	20.6527	40.2294	22.0705	14.3199	19.2372	10.4327	23.4275	44.3669	38.8393	35.9571	33.9452	31.3233
ABCG2	1.51567	1.04656	1.61789	0.841471	0.384926	2.42087	0.50084	1.65689	1.01779	0.901454	1.42536	1.41841	1.12601	0.695944	1.99729	1.41778	0.943425	0.910209	6.94511	6.25581	6.9523	3.81185	5.36381	3.315
ABCG4	0.0829754	0.0736809	0.0231053	0.621356	0.156748	0.216153	0.0270809	0.257112	0.125368	0.195937	0.160615	0.15567	0.372409	0.115333	0.0922627	0.197876	0.209952	0.190004	0.2379	0.0288991	0.125535	0.0841022	0.185024	0.062423
ABCG5	0.0373651	0	0.140453	0	0.0752893	0.0603416	0	0	0.0769182	0.0101578	0.059156	0.0110608	0	0	0	0.0242824	0.0128958	0.0182019	0.010666	0	0.0282401	0.0567621	0	0.0140452
ABCG8	0.019264	0	0.289645	0.0139414	0	0.114052	0	0	0.0158608	0	0.0203315	0.0456163	0	0	0	0	0.066488	0	0	0	0	0	0	0
ABHD1	0.779653	0.0345741	0.358006	0.758023	0.078554	0.125267	0.152378	0.0510808	0.12794	0	0.164342	0.39122	0	0.0322583	0.0962769	0.252503	0.161637	0.0755093	0.0443174	0.123199	0.176128	0.236066	0.0805857	0.116879
ABHD10	20.3545	20.0012	15.0602	12.6972	9.90668	9.53252	11.0248	10.4844	17.044	10.6736	9.9111	29.5243	11.632	14.5508	34.1558	13.7607	11.3733	20.1932	10.3197	8.26847	9.41448	8.24639	7.35377	10.7813
ABHD11	23.2737	95.4795	43.5841	14.0955	25.2302	17.4906	32.4834	23.7951	41.8117	18.205	30.2838	10.7426	28.2358	19.3113	38.5452	15.2529	13.4546	14.5557	31.7541	10.643	12.2114	13.1105	10.9776	9.96666
ABHD11-AS1	0	0.374698	1.23868	0	0.21452	0.218636	1.02633	0.383462	1.35606	0.743908	0.664755	0.61318	0.976548	0	0	0	0.742968	0	4.20163	1.89465	6.0593	4.17464	2.03886	0.933569
ABHD12	31.7732	82.4786	40.9711	50.9048	41.2725	45.2535	50.1085	53.7454	43.3296	75.8173	38.7963	53.2731	64.735	66.2967	60.093	47.3042	51.7087	49.2418	48.0725	27.7355	31.7433	31.6006	33.9736	31.5005
ABHD12B	0	2.4859	0.0533638	0.136845	0.0765593	0	0	0.124526	0	0	0.240274	0	0	0.188697	0	0	0.0787618	0	0.151517	0.560116	0.428968	0.528451	0.230911	0.159525
ABHD13	1.95009	4.63241	6.7864	4.61147	2.47431	2.55124	4.07259	3.44719	4.08937	3.61683	1.69045	7.04558	4.02391	4.55567	4.829	3.37671	3.15394	4.16095	2.57851	4.97132	4.64508	3.39641	4.18099	4.72276
ABHD14A	5.55202	39.8855	15.2631	11.1109	31.0402	23.5008	23.7584	22.9743	6.05747	20.2916	6.76203	20.8408	13.7263	10.983	26.2759	12.5438	16.7935	9.07907	22.685	25.2424	22.6849	24.7348	20.0822	20.6964
ABHD14A-ACY1	0	0.237575	0	0.387317	0.735796	0.726318	0.219097	0.26458	0	0	0	0	0.201519	0	0	0.223652	0.147059	0	0.321949	0	0	0.4787	0	0.374159
ABHD14B	16.2727	32.6759	10.3944	8.74872	8.80108	12.0022	19.487	18.73	6.69961	9.20981	8.85562	13.674	10.8696	14.0987	14.9717	14.4072	14.7419	5.70758	17.0741	30.7013	33.9193	32.9858	29.5753	34.869
ABHD15	2.68071	8.57709	2.89004	6.87871	1.53897	8.73898	7.4926	5.32667	1.82627	3.89884	3.03567	7.8154	3.41313	6.34247	3.51987	6.69996	6.32513	2.24942	6.72562	7.24788	7.36212	7.92212	7.41497	6.9391
ABHD16A	16.0235	41.7012	26.0112	41.6041	58.5978	42.4853	37.3158	27.842	24.6731	42.3568	23.3182	28.4884	27.6354	44.0574	45.4539	37.0109	28.2227	23.9313	36.9097	29.4663	26.5401	28.8987	24.0925	23.9366
ABHD16B	3.87658	8.39584	1.07057	6.36642	4.27479	4.55434	4.32808	5.08236	4.59004	3.11958	4.8929	3.31958	3.76835	4.05201	2.95283	3.92013	5.35533	5.27519	2.08587	4.90634	3.31495	3.51707	4.72565	4.10052
ABHD17A	43.7303	51.5344	38.8544	44.4008	36.2994	45.436	46.7012	58.891	34.4584	54.9796	28.2393	57.2963	60.817	54.8977	66.5889	29.9058	60.6494	47.661	53.2653	43.9881	56.7191	61.0813	51.0763	70.0354
ABHD17B	4.99336	10.5474	12.8655	8.37993	8.3968	10.3751	5.08244	3.72143	10.993	9.39935	4.43692	10.9402	12.4103	6.84087	8.69073	7.45877	5.65303	7.67371	6.94572	5.82491	6.48596	3.69203	5.82646	6.9961
ABHD17C	12.1746	20.8496	9.22927	5.00845	2.42205	3.86716	11.6541	15.1344	4.12008	11.3623	18.5485	3.57607	7.69128	10.2374	6.37366	4.67002	7.67434	9.44533	11.8149	13.7024	12.2943	16.4526	13.4337	13.2581
ABHD18	4.97429	6.97432	5.80032	2.72715	4.26107	3.77215	2.84479	2.55496	5.89104	3.70143	2.68747	2.51625	3.23516	3.19638	4.98374	3.71352	2.55521	2.4778	3.50806	2.16653	2.28618	2.99071	2.47743	2.96044
ABHD2	62.9531	17.9545	5.40871	24.0032	35.5912	39.0088	36.2557	35.0497	18.5953	27.7148	20.546	19.8172	13.4924	36.3062	15.5389	16.401	25.1868	44.0104	22.9005	50.8916	38.8153	33.0212	45.1277	31.9437
ABHD3	9.65498	67.1061	83.1878	19.8732	42.3999	13.4371	16.1568	17.1195	19.7845	19.2594	16.7135	18.161	21.2315	24.2727	29.2329	22.4906	19.2806	20.4781	21.666	10.0583	11.4047	11.5198	13.9161	11.3686
ABHD4	16.6838	7.07599	14.8647	21.2643	11.6001	21.2005	16.8717	14.3902	10.5966	11.1218	9.62935	26.5522	7.87284	10.6106	15.8163	8.85847	16.5083	9.40632	14.3168	22.1515	19.5612	18.9346	18.8456	17.2296
ABHD5	3.10533	11.8009	9.6479	3.62725	7.99088	8.35865	5.06661	5.0981	4.05603	4.5506	3.92419	3.72514	8.92435	6.54096	6.52428	2.71469	3.78203	4.83122	5.18889	13.2347	8.42519	7.84272	6.78925	7.58239
ABHD6	1.10746	4.99229	2.99269	6.65917	1.44392	7.20678	5.77977	4.3648	2.30536	4.17365	2.01646	2.59581	6.51728	4.24536	3.69729	2.79277	4.58741	1.96578	9.49007	5.61868	7.33208	10.155	6.75824	11.1939
ABHD8	5.71797	14.0564	15.1295	18.3012	8.89622	12.6723	9.99943	13.0904	9.4889	21.8466	21.7001	18.7062	10.7335	16.3996	15.0182	3.77763	11.4433	16.0159	10.5006	8.80959	10.2753	13.8211	8.68787	11.1543
ABI1	7.48484	27.4103	46.637	10.9124	13.2562	17.6756	22.1808	12.6239	7.5201	16.8885	9.54085	10.0852	17.3066	26.2905	39.3891	9.66704	12.1021	12.4143	14.2741	21.2891	20.3484	18.2553	21.1551	20.2504
ABI2	11.4092	19.5544	12.0258	20.68	30.7248	23.2567	13.3906	6.89354	23.1935	28.5534	22.8911	11.9254	14.9209	13.14	9.2007	19.5168	14.8187	33.2671	9.99443	10.5133	14.082	10.5378	12.2396	13.8996
ABI3	14.404	6.38387	11.0649	6.96834	2.72657	6.75907	19.257	15.0261	3.35977	11.7888	2.82675	7.87671	8.80577	22.0415	19.5006	10.2767	16.4851	3.6284	11.68	9.64093	13.1595	19.9136	17.7456	17.3467
ABI3BP	2.41042	1.21209	4.87375	6.72858	0.421364	0.581761	6.02575	11.213	6.76105	6.79838	2.74308	3.79659	4.22189	7.90096	4.54095	6.27364	7.61678	4.9976	9.73695	67.2286	74.3301	36.6648	50.1561	56.1471
ABL1	17.7883	19.5892	8.58474	43.5022	36.1457	76.5312	22.0622	19.5203	26.4095	29.5244	27.8146	51.6539	21.3202	24.3467	15.6708	22.6261	25.8724	34.3951	26.9631	38.2955	20.0029	18.8489	21.4889	17.2871
ABL2	7.93756	2.17645	2.81214	7.08884	5.7819	4.29098	6.23015	6.01049	5.60618	3.15461	4.42466	5.99773	4.02704	4.86299	1.94395	6.45405	4.87326	5.17003	2.94977	8.22823	4.1359	3.95841	4.98692	3.69846
ABLIM1	8.70736	6.55679	3.45904	10.4197	2.46547	29.1589	14.8823	13.6774	5.41523	9.14652	14.8103	9.8081	6.61938	8.87849	9.63533	10.1065	9.53246	17.7687	10.198	48.2276	47.5622	34.9255	47.8298	37.4962
ABLIM2	7.11221	6.52755	0.752107	0.684669	18.3565	1.19519	4.59855	5.65195	29.984	13.1585	7.47485	0.828491	8.79741	5.65733	5.99024	5.47337	3.51094	26.4757	6.95315	2.50676	2.7902	2.70669	2.33646	2.21641
ABLIM3	2.08454	3.665	0.443249	8.17595	0.655084	1.03737	0.950769	7.95897	3.72355	4.4916	2.80554	4.84434	3.67682	1.03985	1.4161	2.15856	6.56164	0.87286	5.00179	23.0428	21.9668	15.9711	18.4523	19.3926
ABO	0.561062	0.18664	0.46847	0.202231	0.635953	12.9148	0.205669	1.28924	1.92903	1.62731	1.5157	2.17481	0.414466	1.22021	0.173556	12.8186	4.8213	2.89006	4.14946	6.64088	6.65892	12.112	2.78898	1.73575
ABR	18.93	34.4704	13.1382	14.1659	36.5081	27.8678	36.8843	29.474	28.1207	29.1964	25.8433	19.2783	29.2938	45.0158	26.9844	65.3298	38.8997	22.6999	19.7378	31.393	35.1737	39.9673	37.603	34.4839
ABRA	0	0.0164932	0	0.0134471	0.0561506	0	0.0181839	0	0.0917864	0.050507	0.058825	0.021998	0	0	0	0	0.025647	0	0	0.0194417	0.0280825	0.0752601	0.0574054	0.0139667
ABRACL	14.1659	52.0404	132.72	20.0945	63.4433	43.2357	44.9266	30.3018	57.1366	33.0977	44.0028	73.2263	88.5299	53.3991	99.699	29.3772	44.9708	70.9013	64.8945	31.4973	25.5953	25.5639	33.8263	30.6156
ABT1	18.6585	24.5441	34.2193	13.8915	13.4174	15.4159	16.5144	15.0774	14.4197	16.823	16.784	20.5471	22.2902	20.784	56.6278	15.7354	13.2018	16.0401	17.2753	15.5566	15.7493	15.1619	16.6354	16.4325
ABTB1	10.0191	16.9244	7.87922	18.7526	27.4672	13.9325	21.264	21.3104	13.655	21.9312	22.6793	36.0777	30.962	13.3371	24.92	18.0817	17.7772	15.5088	18.0007	24.9655	28.7994	29.355	27.4241	33.5427
ABTB2	1.11868	4.57747	0.625892	8.09278	11.3205	5.04905	2.42619	2.76461	3.89615	2.21376	3.58654	1.69924	3.35243	3.52776	1.03493	0.936029	3.921	7.23906	4.35905	2.78312	2.41949	1.51957	2.42435	1.91721
ACAA1	9.71714	23.5362	20.6241	14.6241	17.6035	14.6297	22.0558	26.9377	10.4227	10.6705	16.5746	20.6239	25.6924	24.7326	22.8157	17.7831	24.6995	12.9112	16.0322	38.1606	36.6724	43.5284	39.5532	42.3633
ACAA2	20.794	146.639	48.7255	49.2863	104.723	63.6238	43.003	49.1909	100.731	55.6965	77.3208	24.0345	60.1233	61.1021	86.5714	21.5325	64.1073	63.6	82.4046	55.3171	54.1444	41.2155	48.6073	48.248
ACACA	14.3323	2.83412	4.24529	20.3704	11.8735	11.8308	10.7541	8.00849	10.1962	10.246	5.78399	12.1261	3.38822	8.81877	3.9795	16.1308	8.61156	8.50968	7.62627	17.0027	10.9961	9.81736	10.4162	8.27329
ACACB	2.968	1.04549	1.31553	7.30233	1.74724	5.17749	2.09386	1.92136	2.96525	2.05598	4.03539	6.31041	1.81734	1.66612	0.428073	3.37528	3.75956	1.79744	2.4294	6.74451	8.64672	7.89073	5.81359	8.06794
ACAD10	9.10788	7.31292	4.51493	7.91361	9.48774	5.90939	6.34962	7.43115	10.1744	6.60925	9.95206	11.1914	4.72302	7.4793	6.2208	7.38478	9.31443	6.70559	6.30918	5.57939	6.36951	6.80909	6.22214	5.74614
ACAD11	15.3288	6.47081	7.65639	7.51355	8.74838	5.03089	5.04203	9.85778	7.20788	10.2157	8.96102	23.6276	5.05934	6.40905	8.531	10.6627	14.4253	13.1427	5.28087	7.16189	5.5299	10.2811	7.19556	8.46528
ACAD8	7.22883	11.011	7.17337	14.1246	6.22543	11.4279	6.74579	12.2744	7.08533	9.79593	14.9015	7.8616	8.24123	8.27107	9.10491	11.3086	8.84587	10.1189	11.2244	8.42822	9.96193	10.5735	8.46081	9.96465
ACAD9	52.5733	15.6384	15.4147	43.1321	20.0231	23.0536	22.5137	25.6434	20.7383	22.2696	21.1677	91.5037	9.39208	19.3047	23.4256	24.3515	31.3668	32.3673	31.8716	17.9226	17.5879	18.0013	16.7388	15.6384
ACADL	0.934759	0	0	3.18582	0.31392	1.95581	0.264269	1.74518	1.59013	0.0902654	2.4771	0.479482	1.2278	0.0172863	0.690445	0.620759	1.30495	0.869701	1.92032	16.4676	12.8217	9.4634	14.6614	8.08676
ACADM	17.1448	63.6971	25.0341	11.2879	16.0838	18.5747	15.457	12.4482	21.0603	18.6559	12.6242	11.0937	17.8982	13.3468	22.374	11.6138	10.1458	14.8793	14.9222	17.135	17.202	14.0377	14.7211	14.5606
ACADS	2.41465	24.4714	10.7702	7.82858	5.33554	4.81938	6.17286	7.34357	6.60988	10.9656	6.51217	9.23195	8.57712	10.7555	15.7697	4.52285	8.65999	4.69298	11.8363	12.8725	13.7276	12.6253	11.4636	14.8333
ACADSB	2.18817	4.74296	13.6851	1.74199	1.52173	1.90375	2.44746	2.84397	2.02066	2.31525	3.03566	2.43991	2.71366	2.14869	3.85154	2.38117	3.41326	1.2368	3.34042	7.65565	7.2337	6.92511	8.56261	6.31354
ACADVL	40.2201	121.975	36.5378	45.8765	64.5418	71.003	73.8375	82.9509	32.8172	44.5634	80.4013	67.8875	66.3812	53.5684	57.8785	53.4947	77.8649	23.471	62.7703	101.594	92.0258	104.064	90.2704	86.529
ACAN	1.1823	1.08677	0.0180747	0.983798	1.85099	1.4962	0.311043	1.41817	0.127523	0.260337	0.31018	0.528095	0.0797751	0.105948	0.161727	0.0729589	0.660294	0.313245	3.78518	0.105073	0.0881781	0.127253	0.102476	0.0709373
ACAP1	2.72005	2.35971	8.08971	5.12835	0.435976	1.66308	18.6538	14.0693	2.62912	4.16412	1.5005	6.03726	4.85842	15.5885	14.5731	9.71918	11.7502	3.5515	1.71689	5.97732	6.49215	10.3477	10.8283	10.5468
ACAP2	10.0973	15.273	32.0038	15.9276	12.4112	14.1952	9.72803	10.5785	10.8913	8.31022	12.3188	19.2545	10.297	14.0229	13.0596	13.7614	13.3095	10.0101	8.11978	11.2543	12.3315	7.65784	12.1871	11.0221
ACAP3	43.683	30.0257	6.30931	18.2262	74.4695	36.224	12.4548	21.1819	26.8528	27.4215	8.86933	14.774	32.7114	18.8429	11.9035	22.1135	19.9584	37.8692	12.9801	10.0212	11.1562	15.9421	11.3982	10.9753
ACAT1	25.1036	42.6302	25.2999	25.6789	7.86638	9.708	13.8267	18.0727	12.0723	14.187	16.1097	10.8887	45.6932	16.7373	19.5066	6.28823	12.7104	15.8358	24.7101	40.5209	40.2363	29.3473	31.9726	35.3545
ACAT2	19.794	19.3678	132.09	52.2162	41.4675	28.2807	20.8862	18.1924	32.3088	27.6771	21.9865	50.4653	53.0124	29.0286	45.3609	15.5085	16.7672	33.0391	35.2606	24.1229	13.4053	12.4881	11.0496	18.0326
ACBD3	27.112	18.8689	12.2214	21.7605	17.5926	14.6268	23.7725	24.5	21.1293	14.6123	18.4219	28.1936	20.7273	15.7318	16.9937	21.856	16.6187	18.7194	15.1974	25.8393	22.471	18.637	21.6819	19.7208
ACBD4	6.15803	11.4877	6.25844	4.97285	4.00933	3.88303	5.25189	6.83747	3.16925	5.51353	3.22649	8.12391	3.23554	4.50233	8.58036	9.95647	6.72132	2.90848	8.66762	7.41041	9.13103	13.0265	8.52049	10.9427
ACBD5	6.56598	14.5423	9.38957	4.86974	5.12926	9.22816	7.68846	5.49765	3.90109	8.12799	4.69642	6.32955	7.45846	9.01413	7.99998	4.28363	5.42964	5.93762	6.1744	9.54026	12.1747	7.77607	9.46721	10.456
ACBD6	71.842	39.6436	53.8348	36.9206	43.1344	33.749	31.3144	34.2611	33.8122	36.2793	36.0375	68.0536	41.3954	25.6419	36.5712	34.4086	33.7253	35.4345	26.3406	27.7708	21.6481	19.8477	22.1245	24.8713
ACBD7	1.98222	5.21413	17.9914	2.66702	14.5498	10.1827	3.56047	1.58246	6.06651	13.9297	3.54031	4.9704	20.5466	5.49199	8.58371	2.38412	2.42735	8.4167	6.88069	0.140206	0.157807	0.181243	0.276144	0.269056
ACCS	6.86173	6.51029	4.02333	3.48389	0.731621	2.60585	2.41058	13.3602	5.12957	7.99649	5.79718	4.12407	3.7357	6.65497	3.70453	5.87424	5.74947	2.58996	2.86891	11.3967	11.9164	23.5288	11.4179	12.3507
ACCSL	0	0	0	0	0	0	0.0290115	0	0	0	0	0	0	0	0	0	0.0204901	0.0288099	0	0	0	0	0	0.0222666
ACD	10.9583	20.4061	8.88749	11.2994	16.5602	17.9254	11.6865	8.1561	10.1631	18.9313	10.9879	9.58679	13.827	12.5076	11.8613	11.018	8.55473	17.0066	9.239	6.59247	8.24426	9.43933	7.48603	8.11536
ACE	19.2969	6.46531	4.21517	7.35108	6.73261	14.8076	17.1528	34.6905	12.2987	5.98497	20.0159	24.9266	11.7198	32.1791	9.23739	13.4242	40.3307	10.8495	27.5748	39.0411	72.5245	82.247	69.8064	68.1186
ACE2	0.0428281	0.0633834	0.119264	0.0827548	0.100678	0.0923211	0.335473	0.615996	0.164701	0.0777784	0.497392	0.0422862	0.150023	0.0357125	0.119027	0.0928419	0.275848	0.125341	0.220267	1.82013	0.745083	0.24597	0.984459	0.418834
ACER1	0	0	0.186061	0	0	0.0297268	0	0.0723964	0	0.0595882	0	0.0656534	0	0.275321	0.0454976	0.0720117	0.115667	0	0.0315698	0	0.0836907	0	0.115557	0.0416775
ACER2	0.607811	4.71377	1.20959	1.7601	3.9443	2.57954	1.71487	2.15567	2.72362	4.00602	1.26424	2.27577	2.66518	3.72251	5.72771	2.34706	1.96191	1.86405	1.98031	2.24446	2.14858	1.32182	2.52228	2.36561
ACER3	3.35656	12.1716	5.44819	8.75536	3.03828	4.53632	5.20262	5.38034	6.58834	4.73505	5.03207	4.4479	8.46682	5.25074	4.00833	4.43641	5.30943	7.4533	5.7569	7.47028	8.41783	8.21089	7.64366	7.50146
ACHE	0.309319	0.486577	0.776578	1.23858	1.124	0.377791	1.07546	1.37467	0.307287	0.971798	0.372451	0.95785	0.816201	1.72647	1.06444	1.51415	1.23711	0.866638	1.42778	0.741752	1.19737	2.25048	2.09007	1.618
ACIN1	94.1356	26.5452	36.2751	82.5075	110.279	64.1724	48.9572	46.8807	83.9775	64.9189	65.9628	90.936	64.4429	49.2964	27.4793	103.265	78.099	95.4049	44.6653	38.5399	46.269	67.9192	51.3639	42.7749
ACKR1	1.11237	0.915627	3.91509	21.0053	0.0947944	4.85203	2.2212	54.5515	8.47181	1.38683	0.890364	6.60469	9.21791	7.72075	10.2834	9.81707	3.88296	1.81781	21.5055	55.9456	51.4791	42.336	30.4011	54.2758
ACKR2	0.102978	0.24381	0.0860231	0.223693	0.553323	0.33273	1.15926	0.716673	0.480631	0.0466911	0.380453	0.162614	0.304349	0.386065	0.128596	0.959455	1.10167	0.351308	0.578301	1.79529	1.7257	2.1559	1.37854	1.45834
ACKR3	36.0846	67.4449	122.356	94.959	13.6903	40.7738	16.1243	19.5638	16.3504	16.969	27.7681	11.8924	41.0487	9.26407	18.2759	16.9566	35.1861	2.64272	29.1369	28.4219	16.5646	10.3862	17.4887	11.0563
ACKR4	1.61352	0.742041	0.669518	0.499856	2.08611	0.107793	0.510684	1.69979	1.33558	3.14254	0.759947	0.450875	1.14815	0.703815	1.29424	1.9047	1.99126	0.879641	1.94351	4.60762	5.55001	4.80041	3.41946	10.1979
ACLY	55.2172	25.9927	27.9546	103.151	64.3583	53.8662	45.0077	41.6714	51.2296	51.137	22.1299	86.8228	49.6361	52.1432	38.6372	67.6218	53.785	49.7103	67.6326	41.7752	36.1015	31.2099	33.9473	28.7541
ACMSD	0	0	0	0	0.0940247	0	0.0455654	0	0.036179	0	0.0491455	0.0781035	0	0	0.0382579	0	0.0305083	0	0.0264731	0	0	0	0	0
ACO1	5.92987	19.6831	13.6271	17.2169	6.75814	7.71787	12.341	13.2534	8.17922	10.2012	4.26674	14.8334	9.35683	33.7607	13.4131	11.2594	10.4847	7.20714	17.7491	21.7945	21.4457	18.1471	19.6422	19.7232
ACO2	55.4462	49.6883	32.8061	32.4276	23.3867	47.4095	41.6393	31.563	34.2918	36.4419	28.3638	26.4689	42.5842	50.7742	37.1754	16.8209	41.1727	25.0358	27.55	43.8372	38.123	36.6725	34.6048	33.5123
ACOT1	1.89431	3.51368	6.12556	3.00474	1.24926	2.08678	1.34678	1.62862	1.95146	2.06356	2.57812	2.9501	1.74144	1.56975	5.42823	2.14326	1.83224	1.83709	3.89976	3.73164	3.50416	2.40039	2.34774	3.74584
ACOT11	1.49214	6.5109	0.857325	1.90607	3.63285	2.40288	2.40214	3.98435	2.57193	3.25072	4.24824	2.72831	1.12666	2.4811	2.68526	2.71817	2.88085	2.19595	3.90234	1.66083	1.3255	2.54649	1.61058	1.34707
ACOT12	0	0	0	0	0.0809267	0	0	0	0.0220154	0	0	0	0	0	0	0.0695082	0	0	0	0	0	0.0270787	0	0.0201048
ACOT13	8.3114	8.29858	9.84564	5.48581	9.14098	4.83429	6.35152	4.65503	7.91281	4.56334	7.37044	6.39252	2.83832	7.31871	12.5142	5.32062	4.77428	6.07722	6.53507	6.3106	6.49645	6.34643	3.73696	6.69016
ACOT2	14.5097	15.6748	29.7023	12.4524	7.30786	10.8963	6.73093	8.0575	10.5786	13.849	12.2164	14.0195	12.042	10.8957	17.2326	13.048	11.3735	7.83354	14.8014	17.0153	14.7443	13.8455	14.3923	14.6866
ACOT4	2.56246	10.7082	7.03832	5.81102	1.01912	3.27273	2.34032	1.81645	2.68592	3.27693	1.95517	7.0115	3.71951	1.7606	6.15083	3.89072	2.72531	1.43901	5.58342	1.7729	2.79547	3.50815	3.06401	1.66927
ACOT6	0.123981	0.164757	0	0.0443936	0.0624633	0	0.0604686	0.0401272	0.151976	0.0991258	0.0652281	0.401242	0	0	0.201766	0.160016	0.0857914	0.238549	0.140256	0.0657972	0	0.0623237	0.128657	0
ACOT7	32.4901	58.453	47.8756	53.4592	26.0097	31.7601	26.384	31.7851	29.1061	77.1784	29.8886	32.6806	162.511	81.0435	43.039	31.4295	35.5411	62.8871	50.0515	22.8921	18.8812	33.3747	27.3448	22.4184
ACOT8	11.6581	50.9504	24.6217	21.4394	13.7384	16.4297	15.1925	13.5321	15.0658	13.4696	16.1199	21.658	24.9246	20.0607	23.3535	16.9092	14.0206	12.4266	18.3648	14.3651	14.5115	17.2572	12.8092	19.5711
ACOT9	13.2478	17.3893	31.2818	21.9061	8.52388	7.83231	17.9585	15.9682	10.2237	8.88843	14.0399	18.4591	7.90744	20.7508	24.2341	33.2222	15.0679	3.22717	18.3407	33.8943	31.9562	27.105	29.2628	29.6463
ACOX1	4.98087	5.28956	7.4445	7.80792	5.38217	8.04806	9.25082	6.00999	7.68973	7.30842	5.03247	6.7069	8.65171	9.25203	8.10434	8.90786	7.75487	7.0935	7.24463	12.7282	12.0709	10.7877	10.4753	10.0396
ACOX2	1.03974	0.481505	0.698518	0.588396	0.227724	2.58909	0.751966	4.94448	2.26908	1.91367	1.59794	3.03599	1.32112	0.902354	2.27052	1.23309	5.36827	0.769866	3.97115	6.96335	8.9964	9.7909	8.61991	8.84801
ACOX3	3.8705	3.6171	1.85299	3.63528	3.0041	5.71105	5.31798	5.26783	4.68542	2.08223	2.27621	5.36222	2.67522	5.92971	3.50888	3.47176	4.79511	3.33122	4.28545	6.59889	7.18375	5.15472	5.96993	7.32541
ACOXL	0.438399	4.24164	3.73497	0.0951186	0.4196	1.03752	1.24407	1.66657	0.667448	2.21343	1.68851	0.441031	1.59792	3.22756	3.02186	0.341702	1.16526	4.48051	0.937918	9.39229	6.45729	8.74177	5.53465	5.92963
ACP1	40.4283	138.26	219.436	56.255	63.2655	46.9103	29.1293	56.1868	86.7954	64.5178	96.0751	32.5933	97.431	69.3586	86.0059	51.3373	43.008	91.0431	41.9775	52.0173	48.4074	37.7732	47.8518	44.1841
ACP2	14.0337	25.3756	26.2792	29.8735	10.5485	28.7753	55.207	38.7133	20.381	28.4255	23.3914	24.5173	18.3979	68.929	31.2422	19.5949	40.7858	14.9148	34.6286	25.9143	26.2472	27.6833	31.6219	20.8589
ACP5	24.4377	37.3143	135.751	15.5884	5.37167	12.5451	183.205	87.0827	31.0123	48.9511	35.4197	73.0615	44.2096	353.926	243.256	73.1959	133.536	37.6819	71.9753	204.789	194.288	226.052	231.756	193.005
ACP6	7.5635	8.32919	5.81683	3.77624	1.86744	2.96878	2.77734	4.99897	3.73434	4.73789	5.58049	9.13592	4.63304	3.91966	3.2638	6.43836	4.79051	1.45153	4.3928	4.52165	4.39699	5.8927	5.64588	5.42997
ACP7	0.0171567	0.030465	0.0573276	0.583871	0.017285	0	0	0.0113716	0	0.0186696	0.0181101	0.325107	0.0450721	0.0428803	0	0.267656	0	0.0836139	0.0293943	0	0.0518817	0.0521396	0	0
ACPP	0.966972	6.51504	6.85489	0.24622	2.16993	4.08779	2.1477	3.11109	0.679572	0.097023	6.41543	2.40726	0.869921	1.78567	3.38202	1.78564	3.34043	0.114846	2.78115	6.94904	3.6463	4.26773	4.35865	2.85141
ACPT	0	0	0	0	0	0	0	0.0278042	0	0	0	0	0	0	0	0.0550479	0	0	0	0	0	0	0	0
ACR	0.08328	0.0369263	0.0347622	0	0.335638	0.378865	0.610244	0.490378	0.580542	0.358429	1.62348	0.0737173	0.136702	0.309862	0.0684672	0.377439	0.259022	0.241782	0.402148	0.307327	0.438768	0.756136	0.344474	0.436793
ACRBP	1.42327	0.60622	1.49762	2.46645	0.94642	0.917128	2.53345	2.06293	3.58003	1.49448	4.59357	1.38	2.31792	3.21395	1.97908	7.35084	3.20451	2.29526	1.24871	1.67354	1.78249	2.07221	2.37889	1.58132
ACRC	1.28652	0.0705124	0.358244	0.345124	0.704071	0.436352	0.808571	1.20093	0.73275	0.233465	0.570082	0.310432	0.260791	0.383888	0.383712	2.0653	0.482311	1.95137	0.444585	0.464996	0.45639	1.384	0.719479	0.597267
ACRV1	0.550479	0.272419	0.0842433	1.01483	1.27125	0.242567	0.492738	0.104971	0.413253	0.287795	0.283217	0.25356	0.629536	0.0537098	0.383808	0.522054	0.0744222	1.51021	0.915733	0.0569464	0.0404046	0	0.0638117	0
ACSBG1	0.153334	0.0607355	0.114325	0	0.188809	0	0.0669681	0.135516	0.0845325	0.0930754	0.162538	0.081032	0.268547	0.0855056	0.227914	0.133451	0.165321	0.233486	0.360011	0.48115	0.181086	0.431476	0.140936	0.768671
ACSBG2	0.124133	0.0550952	0.0158772	0.119738	0.481794	0.0779185	0.0809863	0.082121	0.211925	0.103385	0	0.232659	0.0543484	0.0172157	0.0515766	0.107525	0.0285633	0.281882	0.0708374	0.119429	0.11318	0.18851	0.117538	0.0777437
ACSF2	3.78446	4.22007	32.0295	5.49418	8.11807	26.9043	14.7189	13.2357	7.14785	2.26499	13.7247	34.2234	6.06146	10.7811	10.594	31.4543	36.0468	1.90866	27.409	22.8523	22.9325	28.22	20.6922	23.4334
ACSF3	10.8369	5.57197	3.39286	4.32294	6.54433	9.16174	6.99459	6.34357	7.20071	13.0662	3.83894	7.7015	3.51595	9.89322	8.25563	9.5206	9.49086	5.65761	5.07373	5.57176	6.66551	7.27724	6.83477	6.17739
ACSL1	141.62	13.9676	20.2635	13.1283	5.58048	2.34093	18.8716	26.413	10.2603	10.2766	12.5739	4.86297	15.6278	49.3908	15.7118	8.98906	13.407	6.28602	14.899	101.05	53.3869	41.3137	58.9113	37.9058
ACSL3	17.6923	11.5146	18.9038	15.249	11.9358	10.3524	16.9211	13.2791	9.91235	9.47431	15.28	14.9037	10.9054	17.4886	10.7682	22.5911	14.4342	12.2344	11.274	26.3369	25.2972	13.6771	19.514	19.688
ACSL4	62.2329	15.7719	46.1552	10.0898	2.12614	3.8663	14.1675	19.2187	9.70247	7.16008	6.44993	11.286	7.10311	16.0829	15.7079	13.3794	9.64031	6.88094	12.376	50.7233	30.6649	14.9787	17.7774	23.8129
ACSL5	1.83941	4.34631	6.8187	3.96831	0.586976	3.48623	12.2363	13.0918	2.94089	3.26147	3.82712	6.18424	4.27555	11.4708	10.1177	6.70859	11.2195	2.02726	13.0397	41.9832	31.6224	29.109	29.29	26.6236
ACSL6	0.177336	0.349961	0.574331	1.77114	4.14265	6.01043	0.412707	0.448321	0.639002	0.287398	0.1251	1.08958	0.718306	0.277927	0.60646	0.962138	0.265046	0.585049	0.0688034	0.269663	0.229608	0.225359	0.433368	0.243501
ACSM1	0.206801	0	0.172714	0.093387	0.260442	0.0555609	0.2023	0.306982	0.19133	0.0420252	0.0818098	0.0305775	0.305568	0.279216	0.23567	0.167797	0.392715	0.402116	0.810444	0.650784	0.760965	0.287628	0.533176	0.640639
ACSM2A	0	0	0.0462758	0	0.0186032	0	0	0.0199973	0	0	0.0584725	0.0109315	0.0121263	0	0	0	0	0.0719702	0	0.0386481	0.0418712	0	0.228245	0.0277652
ACSM2B	0	0	0.0360446	0.0155995	0.0434793	0	0	0	0	0	0	0	0	0	0.0179171	0	0	0.0840308	0	0.113035	0.114118	0.0218368	0.0222299	0.048647
ACSM3	1.11235	0.250171	2.9723	0.537024	0.537145	2.30962	1.11252	3.67814	0.727668	0.800685	3.45102	0.584596	1.3647	1.23775	1.59377	0.904672	2.63037	0.442389	2.92776	5.76779	6.19959	4.74987	4.92035	3.17943
ACSM4	0	0	0.0260547	0	0	0	0	0	0	0	0	0	0	0	0	0	0	0	0	0	0	0	0	0
ACSM5	0.150178	0.209483	0.59135	0.201733	0.151303	0.103867	0.503862	1.58898	0.406113	0.326192	0.0452787	0.355504	0.324063	0.999587	0.99799	1.44934	0.681314	0.20885	1.29754	0.764064	0.567229	1.08586	1.3044	1.25753
ACSM6	0	0	0	0	0.032083	0	0	0.0209418	0.10464	0	0.033578	0	0	0	0	0	0	0.0309046	0	0	0.0960381	0	0	0
ACSS1	24.1155	3.76536	7.75752	2.89655	1.29658	14.6563	18.7996	12.6023	10.8703	6.419	20.6229	18.2552	7.77657	12.9146	9.81933	12.0721	13.3876	14.9078	8.31142	19.3071	21.6894	26.004	22.18	21.8545
ACSS2	8.26601	14.6628	21.0537	9.77411	8.91161	15.0524	13.0431	15.7329	8.09986	5.75895	8.31166	19.5494	13.7737	13.1147	9.75582	15.1471	11.2529	5.08353	16.9445	38.6203	29.0836	33.3214	28.956	31.3284
ACSS3	2.089	5.22297	2.52687	5.24023	0.757661	4.02329	2.73212	5.41787	5.82294	2.401	0.740934	5.81938	1.06467	1.26716	1.58644	2.32491	2.56062	0.847156	2.25264	11.1163	10.1714	6.94158	6.45292	7.23879
ACTA1	0.337796	0.565941	0.376042	0.784173	1.81517	0.0603261	0.366821	0.344531	0.708478	0.343915	2.96712	5.40743	1.23224	0.217508	0.18553	0.145902	0.129677	0.509123	0.085365	0.079041	0.0565406	0.151562	0.0387847	0.140695
ACTA2	171.938	242.201	97.5832	140.677	155.578	266.893	473.877	503.604	108.166	187.618	111.193	159.053	134.345	157.729	674.539	91.8214	312.948	100.539	431.629	352.249	350.952	268.64	255.351	360.569
ACTA2-AS1	0.155796	0.161309	0.130118	0.0938054	0.130809	0.0837138	0.0508108	0.44538	0.128133	0.196991	0.0822281	0.153571	0.0170531	0.107911	0.193997	0.202262	0.304824	0.0757365	0.0444037	0.108957	0.254786	0.262648	0.107116	0.117
ACTB	0	0	0	0	0	0	0	0	0	0	0	0	0	0	0	0	0	0	0	3703.3	2902.78	2630.53	2908.15	2738.32
ACTBL2	0	0	0	0	0	0	0.0894892	0.084786	0.030115	0	0.0385996	0	0	0	0.0152138	0	0.0252425	0.0178168	0.0417602	0.095668	0.0138207	0	0.0188327	0.0137472
ACTC1	0.0540147	0	0.439974	10.315	0.0952312	0.240194	0.0793356	0.134517	0.17807	0.0147193	0.641601	0.14401	1.65854	0	0	0	0	0.263526	0.0154359	0.282168	0.0612931	0.068439	0.0694831	0.132073
ACTG1	0	0	0	0	0	0	0	0	0	0	0	0	0	0	0	0	0	0	0	1927.18	1492.12	1394.3	1435.71	1219.38
ACTG1P17	0.59821	0.088451	0.166503	0.215718	0.502262	0.374318	0.552356	0.567845	0.272957	0.233331	0.315368	0.255257	0.0872922	0.4408	0.219521	0.818774	0.390305	0.354652	0.0378285	0.13978	0.175362	0.436472	0.0686338	0.149589
ACTG1P20	2.16927	1.40994	0.355929	0.588699	1.79523	0.760979	1.21322	0.884748	2.85443	0.979049	1.36959	0.550356	1.3102	0.838501	0.612033	2.84433	1.23002	1.37724	0.696527	0.567682	0.380553	0.50994	0.418995	0.393102
ACTG1P4	1.47771	0	0.0224382	0.0388151	0.785008	0.144332	0.183964	0.141729	0.596471	0.145529	0.340093	0.317762	0.0176439	0.156214	0.0890243	3.27818	0.204097	0.182794	0.398109	0.225539	0.405521	0.46193	0.360266	0.322789
ACTG2	13.8891	20.5795	6.98806	11.7136	7.65175	49.0527	49.2305	70.2362	9.58746	4.45397	14.4664	95.3389	5.97691	11.0648	42.1757	3.29579	33.5354	1.92002	61.7963	101.278	43.3519	57.6194	58.8717	50.8509
ACTL10	0.366598	5.46107	2.73364	0.81348	0.342967	0.1829	2.51026	2.28	2.62707	2.86596	1.82312	0.758831	0.911396	0.957198	1.7359	1.9036	1.91675	0.610938	2.79106	0.714239	0.731262	1.2978	0.648148	0.98321
ACTL6A	80.0623	68.7632	375.95	92.6539	85.4621	107.064	53.2488	36.2121	70.0958	62.6178	102.169	129.925	112.234	53.7352	140.33	60.6581	71.7484	74.2355	66.2527	23.4149	20.1696	18.7416	21.7214	23.3841
ACTL6B	18.3747	38.0521	2.79494	44.3403	56.7131	17.4717	7.43288	12.7474	30.7639	33.2597	1.0356	3.05125	77.0271	20.7619	21.0858	9.19543	11.5397	53.4283	15.6447	0.153193	0.274119	0.220436	0.488693	0.136417
ACTL7A	0.109414	0	0	0	0	0.0390903	0	0	0.0898133	0.0196677	0	0	0	0.0302036	0	0	0.0504007	0	0	0	0	0	0	0.0273474
ACTL7B	0.0403025	0.0714849	0	0	0.203035	0	0	0	0.0330604	0.0216955	0.0424725	0	0.158775	0	0.132626	0	0	0.0780358	0	0	0	0	0	0
ACTL8	1.21416	0	0.0724249	0.0626143	0	0	0	2.05647	0.0475226	0.0312874	0.487836	0.085451	0.132887	0	0	0.0750225	0.339424	0.0561611	0.279955	0	0	0	0	0
ACTL9	0	0	0.0986309	0	0	0	0	0	0	0.0212076	0	0	0.0517135	0	0	0	0	0	0	0	0	0	0	0
ACTN1	35.9505	32.9241	33.3426	38.3484	34.7871	42.2207	87.7502	82.7058	31.3418	63.3243	55.0717	77.7924	37.465	75.853	50.0509	33.5798	80.1889	16.0399	75.8682	70.3884	73.6615	66.5747	67.4407	56.8336
ACTN1-AS1	0	0	0	0	0	0	0	0.0841797	0.217861	0	0	0	0.0885408	0	0.105947	0	0	0	0.0751878	0	0	0	0	0
ACTN2	1.91362	0.106222	0.141562	0.151819	0.0401623	0.016129	0.205001	0.232103	0.131509	0.130581	0.378935	0.384019	0.170205	0.0582521	0.0166548	0.103778	0.199411	0.116821	0.091211	1.88262	1.99699	2.47664	1.40433	2.67834
ACTN3	0.0864841	0.338352	0	0.025046	0	0.00931201	0.118523	0.24074	0.0142438	0.0564617	0.127809	0.0921841	0.0646007	0.0288176	0.0287959	0.0899455	0.0477548	0.0505749	0.246951	0.144753	0.0261504	0.105129	0	0.0260104
ACTN4	161.052	125.768	71.6063	158.872	148.383	218.299	211.938	159.105	123.353	117.152	196.285	218.455	101.658	120.869	97.1218	871.904	184.179	89.8781	202.868	273.201	263.514	210.303	276.991	228.032
ACTR10	20.0063	41.5884	47.6481	22.3832	20.4129	21.7765	12.3661	12.6837	18.7736	21.4871	19.9017	21.355	36.2227	17.6006	28.83	15.2034	14.4127	22.599	19.9225	22.267	20.5845	15.4581	19.04	22.0892
ACTR1A	33.5871	56.4426	33.6709	45.5383	31.8908	55.9052	40.3932	41.8073	34.7442	57.085	21.2451	30.7973	85.9179	47.9032	52.586	24.8043	41.0652	49.5474	45.3857	58.9797	58.0571	49.1629	50.5146	55.9871
ACTR1B	29.9003	92.7225	49.7146	45.5486	42.4545	30.2104	31.5008	33.4451	46.4562	41.6019	42.725	29.1693	46.6706	38.0667	64.3853	30.8265	35.1593	26.2511	25.8319	38.0177	37.1431	36.099	33.6647	42.1586
ACTR2	54.7813	73.9101	66.8887	73.2343	44.8587	41.4164	61.542	56.7021	58.7017	50.1761	42.1231	45.7611	52.9025	94.8379	69.26	41.6393	54.4244	64.0544	48.1639	99.3494	93.3564	61.1579	93.3239	77.7522
ACTR3	24.4105	43.5086	49.7663	42.9307	23.1765	32.3976	39.221	33.4466	27.9723	27.7839	23.6878	29.4065	38.3126	55.9899	61.3282	23.7562	30.7109	42.2718	26.7473	46.0516	40.9594	31.4808	40.9094	38.2437
ACTR3B	6.49429	9.22102	48.3044	20.0824	10.1748	75.4271	5.8652	7.00388	5.96966	6.90983	13.763	11.4345	9.30384	6.2074	5.2671	3.46689	2.88291	7.71446	6.22837	2.63809	2.38079	2.24996	2.16937	3.17287
ACTR3BP2	0	0.0380152	0.107365	0	0	0	0	0	0	0.0922031	0	0	0.197035	0.0708662	0	0	0	0	0.0486967	0	0.0322596	0	0	0
ACTR3BP5	0	0	0.0278902	0	0	0	0	0	0	0.0180375	0	0	0.15353	0	0	0	0	0	0	0	0.0251771	0	0.0689815	0
ACTR3C	2.12687	7.70358	5.96837	1.20398	0.683919	1.62123	3.55073	1.71391	1.52064	2.35756	4.76723	0.987547	1.78266	1.98084	7.09281	1.28842	1.18877	0.437469	2.31193	5.0635	2.72298	2.46371	2.06025	2.60937
ACTR5	6.88881	7.87551	4.74272	8.32086	4.90034	4.30149	5.72006	4.12884	6.97608	4.62609	5.19895	8.88328	7.82821	3.70009	4.11091	14.5919	6.71557	5.85361	6.52788	3.21373	3.54846	3.78288	3.65666	4.22021
ACTR6	28.2089	11.9076	22.4399	15.3555	7.48164	6.40277	6.51182	6.04624	10.123	8.66888	14.1361	13.1604	9.1443	8.38007	12.694	6.33001	7.67269	12.1546	9.60776	7.3342	8.61754	6.38047	6.31346	8.44171
ACTR8	4.18298	7.44113	7.41448	4.98579	9.27403	10.0489	5.24105	5.01604	6.1009	4.91894	4.83782	6.02435	8.26923	5.96729	6.34586	5.60221	6.78905	5.16871	6.04736	8.62632	7.50475	6.02503	6.91049	5.22765
ACTRT1	0.039114	0.0346904	0	0	0.118228	0.0209475	0.0382226	0.845614	0.288829	0.105336	0	0.0692702	0	0	0.225388	0	0	0.227283	0	0	0	0.0394761	0	0
ACTRT2	0	0	0	0	0	0	0	0	0	0	0	0	0	0	0	0	0	0	0	0	0	0	0	0
ACTRT3	1.03584	1.01353	1.68581	1.13203	0.321114	0.256844	1.14314	0.648103	0.458638	0.964022	1.54096	1.86913	0.244188	0.485388	1.12225	1.20669	0.752006	0.464706	0.484406	1.11468	1.22276	0.913335	0.986192	1.03711
ACVR1	14.292	26.3408	9.66194	13.0115	2.94014	12.647	19.9304	16.165	4.66021	10.5308	11.6077	7.76682	6.59141	12.5245	11.6253	7.28645	18.7919	9.91922	12.2237	20.2645	18.011	14.5635	19.1547	16.7538
ACVR1B	13.9158	6.7669	9.14563	11.3575	9.71023	13.7795	10.7384	8.00379	10.4555	9.58936	33.411	21.8643	14.4013	11.6771	6.63855	10.3618	11.2629	14.0776	12.1488	11.6527	8.56746	10.3031	9.08417	7.60916
ACVR1C	0.550062	4.44139	0.306142	0.861877	0.186945	0.307109	0.358793	0.323278	0.173342	0.0311568	1.00904	0.22679	0.130986	0.25734	0.0827094	0.0937921	0.219144	0.17878	0.207231	0.151512	0.124045	0.1012	0.176471	0.121722
ACVR2A	3.5477	12.1939	4.84284	6.58411	5.87833	5.22423	4.90589	3.1523	7.31647	5.98545	14.3168	3.6761	9.24074	4.4885	2.31191	3.9088	5.11708	4.19719	3.98493	2.96894	4.19408	3.53586	4.13063	4.27947
ACVR2B	2.98975	1.33547	1.36082	1.8624	11.3159	5.2001	3.35112	0.886252	5.57395	2.20338	8.572	1.72167	4.34466	1.99441	0.755934	3.71554	1.9036	5.69124	1.45873	1.01779	1.503	1.37352	1.64747	1.56347
ACVR2B-AS1	1.47776	1.33003	0.205724	0.415771	2.9363	3.92038	1.20517	0.448119	1.75706	0.646686	1.60283	0.898959	2.31845	0.751578	0.37526	1.25342	0.920966	1.05924	0.585647	0.343878	0.635786	0.498711	0.317207	0.416494
ACVRL1	8.26227	5.78626	6.50998	5.00514	3.10595	10.2903	9.82883	24.2148	5.85155	5.28513	7.10028	5.34985	7.22265	18.7492	10.8395	7.49713	14.764	3.11466	26.1891	43.7455	63.3442	37.7951	34.3919	58.5039
ACY1	7.95819	45.6692	9.04496	8.92213	3.84768	8.14002	8.52209	7.62584	3.59121	4.4416	7.63462	5.88372	5.08224	10.8072	14.5596	3.41168	7.63568	2.7446	9.8718	17.2844	14.29	11.4817	10.8176	11.5598
ACY3	5.24269	0.118184	0.519238	0.159775	0	0.118813	0.998173	0.493436	0.0364195	0.501313	0.187233	1.02212	0.175026	0.623969	0.802453	0.115012	1.10567	0.0429617	0.176578	0.140663	0.20054	0.268804	0.183864	0.299485
ACYP1	60.1334	69.3569	100.566	9.87875	148.549	25.7762	11.5772	14.5026	89.8099	62.6803	56.1957	22.1271	58.8654	28.7693	39.9392	36.9499	26.3773	99.6697	45.2653	7.44172	5.44966	6.47755	7.76272	8.33779
ACYP2	8.40241	34.7759	24.7674	3.72626	8.36935	6.69635	6.09526	8.35926	5.23127	6.38738	6.97886	5.23701	15.4147	5.34887	21.3255	4.47187	4.64767	5.10169	6.51024	13.5955	10.6484	7.64492	9.29478	8.87763
ADA	17.1969	5.28894	92.6163	6.83845	1.20883	3.33185	8.81299	10.9009	2.68601	20.2738	16.6332	18.6797	6.27862	13.399	27.903	5.18313	6.60689	2.11433	8.10574	4.286	3.99902	5.28635	7.47486	5.80684
ADAD1	0	0.188645	0.258477	0	0	0.0999124	0	0	0	0	0	0.0166327	0	0	0	0	0	0	0	0	0	0	0	0
ADAD2	0.0772494	0.0457033	0	0	0.0259415	0.0138366	0.0251879	0.0169878	0.298667	0.33491	0	0.182755	0.0676404	0	0.0426836	0.367725	0.195592	0.150211	0.13258	0.0270098	0.125862	0.0520923	0.0796629	0.0580131
ADAL	6.70458	8.24925	2.35329	6.1303	2.10414	5.23031	2.92299	3.71522	3.24794	6.44086	6.72279	2.99091	5.41995	3.60589	4.24963	2.63127	2.71712	2.7395	2.18767	2.87829	2.98811	2.53734	2.1145	3.03763
ADAM10	22.5957	15.9187	36.6704	12.748	15.3457	15.8231	27.0894	17.7062	13.4677	26.8903	28.286	10.1467	13.878	25.9014	16.0585	13.2895	23.8123	12.8108	18.3206	33.5232	29.997	19.5389	28.8229	24.5413
ADAM11	1.52251	0.397689	0.318007	2.32174	0.597755	0.338111	0.0986752	1.01235	1.51377	1.11164	0.579281	3.35061	2.02943	0.392444	0.149579	2.564	1.56027	0.404445	1.67722	0.0584377	0.13556	0.317856	0.264871	0.193782
ADAM12	1.24827	2.51485	1.75671	2.08504	1.73276	3.1935	10.4091	9.63044	1.07139	1.48955	0.8895	3.24452	2.19747	6.7154	6.25805	1.678	2.64005	1.19236	1.41552	0.628905	0.408144	0.469404	0.431372	0.372364
ADAM15	50.8696	20.7759	22.2484	16.0206	19.7008	44.966	28.866	40.5226	14.5046	22.3922	22.8311	22.5966	17.168	19.0598	26.9427	18.3991	26.1183	13.9868	49.606	49.1863	49.7917	52.0518	36.8328	55.971
ADAM17	6.81116	13.0335	17.4703	13.787	8.46409	11.8844	14.6748	10.6415	7.6889	9.84539	12.1389	8.85389	6.64561	15.4202	8.81248	11.5867	10.1579	8.3748	10.6076	21.5878	18.7669	13.7925	16.4533	13.6568
ADAM18	1.02166	0	0	0	0	0	0	0	0	0	0	0	0	0	0.0320921	0	0	0	0	0	0	0	0	0
ADAM19	6.17865	3.37841	3.14087	2.63708	3.53351	4.15438	11.439	10.5358	3.94999	3.26377	9.07461	5.98503	5.00133	11.6124	6.22236	4.11421	12.4801	3.21153	8.67703	3.36406	3.25591	5.05304	6.99079	3.79455
ADAM1A	5.08262	0.861025	1.02017	3.10741	6.17009	5.50202	1.95136	1.42786	8.81507	3.6142	11.3172	2.48835	2.45344	1.451	1.15081	6.98037	2.78919	4.28786	1.36391	1.42813	1.88701	2.96513	2.01612	1.57988
ADAM2	0	0	0	0	0	0	0	0.0137876	0	0	0	0	0	0	0	0	0	0	0	0	0	0	0	0.0156646
ADAM20	0.45749	0.162463	0.214007	0.0662331	0.258111	0.0295552	0.0716477	0.0363652	0.256179	0	0.23178	0.119181	0.0721111	0.0152402	0	0.0951446	0.0757873	0.356616	0.0208965	0	0.0276632	0.148273	0.113086	0.0687902
ADAM20P1	1.98658	0.59288	0.0697277	1.26936	0.756844	0.017982	0.179766	0.332029	0.398779	0.0726798	0.951603	0.296588	0.0328926	0.0278199	0.125111	0.542619	0.161306	0.667233	0.0667436	0.104757	0.100973	0.338249	0.189081	0.1632
ADAM21	0.19272	0	0.0482941	0.334731	0.15533	0.0622361	0.0754491	0.153111	0.111071	0	0.1017	0.250993	0.037971	0.0320904	0.0641068	0.100184	0.146334	0.150183	0.132014	0.141208	0.043692	0.0780628	0.0595572	0.101409
ADAM21P1	0.103516	0.0229669	0	0.168283	0.130366	0.0278112	0	0.170733	0.0212824	0.0701192	0.0819009	0.10714	0	0.0430038	0.0857925	0	0	0.1258	0.0295034	0.0271465	0.0390671	0	0.0800659	0.0583046
ADAM22	1.57319	11.0379	0.802656	14.7971	16.1017	8.99537	2.85148	2.18444	7.76359	13.6164	2.32163	2.00717	4.16114	3.4247	1.8531	3.73935	3.28583	7.95189	6.9766	2.33605	1.45507	0.682883	1.09019	0.912374
ADAM23	0.233252	0.0276248	0.103944	7.77587	12.7207	3.71007	1.40147	0.787258	6.49786	2.14565	3.62177	2.17605	1.68531	1.94243	2.07488	2.06519	3.39508	4.29365	3.95988	1.30543	1.1717	0.670544	1.40685	0.620573
ADAM28	0.625964	29.5207	3.21221	0.87779	10.5741	7.05449	8.92624	4.46902	5.38863	3.05047	4.46804	33.6584	1.86024	11.0836	15.77	5.43942	5.14893	3.82301	1.31321	1.61238	0.972879	2.02718	3.50287	1.58839
ADAM29	0	0	0.0287896	0.0124762	0.0347221	0	0.0506065	0.0685288	0.0567732	0	0	0.0102029	0.11318	0.0536775	0.0286906	0	0.0118925	0	0.0424562	0.0360512	0.221474	0.104741	0.12422	0.310996
ADAM30	0	0	0	0	0	0	0	0	0	0	0	0	0.0111404	0.0282648	0	0	0	0	0	0	0	0	0	0
ADAM32	0.179263	0.0166597	0.313506	0.588454	0.112654	0.290409	0.372005	0.0561009	0.276039	0.0306078	0.0235966	0.628836	0.0616226	0.0781413	0.0624387	0.174294	0.0926389	0.0365649	0.0535774	0.0937272	0.135125	0.113171	0.230492	0.184836
ADAM33	0.506252	0.162242	0.348648	1.65942	2.80827	0.272824	0.454024	2.70189	7.74684	1.35235	1.93702	2.1813	0.286355	0.222741	0.347934	1.22544	3.25136	0.182497	1.17168	5.23992	8.58185	15.7492	10.4133	7.88161
ADAM3A	0.0213907	0	0	0	0	0	0	0	0	0	0	0	0	0	0	0	0	0	0	0	0	0	0	0
ADAM5	0	0	0	0	0	0	0	0	0	0	0	0	0	0	0	0	0	0	0	0	0	0	0	0
ADAM6	0	0	0	0	0.471298	0.141267	0	0	0	0	0	0.259247	0	0.0242661	0.241889	0	0.0403857	0	1.89849	0	0	0	0	0
ADAM7	0	0.0131259	0	0	0	0.00796665	0	0.00981121	0	0	0	0.0087598	0.0679561	0	0.0123206	0	0	0	0	0	0	0	0	0
ADAM8	3.85644	7.42088	6.71705	4.04458	1.07561	1.15999	29.5748	10.8426	2.13504	9.83564	5.15536	4.2406	3.08746	23.8327	10.6202	8.27741	12.3603	2.7897	2.44974	7.52959	6.81618	10.1955	8.77801	8.10173
ADAM9	13.9987	16.6431	15.1291	8.8687	11.0267	13.7528	29.2981	29.6966	10.5465	13.0485	14.8558	20.2228	9.04162	25.0757	18.2477	13.0468	22.1777	9.3384	24.6483	72.6413	49.3745	31.3119	40.6966	40.4595
ADAMDEC1	2.928	16.3745	60.2095	6.3845	1.25729	1.2765	52.555	21.0358	0.784912	10.4197	3.55774	7.33737	12.2513	102.976	70.7043	15.1274	19.2733	6.28241	2.06263	0.255645	0.184295	0.314322	1.09337	0.433353
ADAMTS1	3.82301	1.96966	2.26764	5.46112	3.17058	3.79963	4.88208	27.1849	8.62135	3.21611	5.68798	25.3764	2.37924	5.91579	3.51116	3.61477	11.8403	2.34121	7.04845	352.744	63.4844	26.1327	65.7733	54.4414
ADAMTS10	1.43964	0.349056	1.58788	9.09995	1.1986	1.37274	2.39751	5.01157	2.71579	2.99333	1.29726	1.77631	0.544474	2.17557	1.13804	1.6004	2.48698	4.81454	1.82983	2.17243	4.68298	7.3115	4.04603	4.28574
ADAMTS12	1.97554	1.78968	0.726257	1.83428	0.656786	2.28083	4.86646	4.5285	1.74327	1.26725	1.15795	2.20744	1.06402	3.79402	5.3653	1.11854	9.36347	1.12888	4.59907	1.96882	2.13106	1.09202	1.2597	1.47221
ADAMTS13	1.06327	1.86059	0.122327	0.407056	3.7207	1.34615	0.559289	0.452716	1.6199	1.96003	2.04954	1.56953	0.610209	0.365621	0.340422	1.54177	1.13527	3.27887	0.395655	0.319828	0.879275	1.26342	0.406699	0.421663
ADAMTS14	0.890785	1.26925	0.395368	3.38562	2.61628	7.89668	6.70514	4.29013	3.87872	11.3446	2.77073	11.4194	2.55382	11.6947	3.51183	1.15754	4.72261	1.4489	2.47766	0.193636	0.238812	0.480004	0.496215	0.146647
ADAMTS15	0.214098	0.775874	0.336308	0.267209	0.741983	11.8364	0.151001	3.33021	1.70956	0.79529	0.786947	19.5533	1.2544	0.67961	0.386712	0.81389	1.4947	0.10879	1.53856	16.7319	11.2959	6.48123	8.44466	6.04795
ADAMTS16	0.2853	0.227179	0.139735	0.463863	1.08033	0.0849224	0.847964	2.27155	0.616618	1.09567	0.613013	0.139962	0.206778	0.369664	0.838567	0.0384153	3.11537	0.288294	0.286991	0.246392	2.5172	0.339261	0.293418	0.118488
ADAMTS17	0.435521	0.0746558	0.236217	2.34576	0.00769759	0.585682	0.0973069	0.875513	0.510605	3.41151	0.823219	0.675073	0.767869	1.08535	0.517782	0.129334	0.100144	0.612405	0.314823	0.75694	0.827448	1.0311	0.989751	0.638628
ADAMTS18	0.0082052	0.262372	0.856977	1.09561	2.85187	2.72359	0.964534	1.02188	3.28964	4.29468	2.34867	2.68549	0.474276	0.555247	0.754889	0.651649	0.237734	0.729708	2.87804	0.017116	0.031066	0.0998947	0.16029	0.0617795
ADAMTS19	0.0384155	0	0.0882661	0.00696699	0	0.129542	0	0.0127826	0.0079207	0	0.131859	0.210648	0	0	0	0	0.00662574	0.0187636	0.016481	0.0200427	0.0508933	0.126637	0.148151	0
ADAMTS19-AS1	0.174891	0	0	0.0622352	0	0.138812	0	0	0	0	0.0918475	0	0	0	0	0	0	0	0	0	0	0.262623	0.0911442	0
ADAMTS2	6.2067	4.37778	2.6203	16.291	14.6719	4.10768	25.0002	15.5201	3.41817	11.3031	2.52434	29.2308	5.62591	24.0188	7.23127	8.2513	19.0877	4.29446	10.2731	9.67012	9.41988	6.87962	7.13361	7.23221
ADAMTS20	0	0	0.0283242	0.424326	0	0.00457381	0	0.00564334	0.0069909	0	0.716104	0.0301481	0	0	0.00708714	0.0441333	0	0	0.00484899	0.00883998	0.00641705	0	0.00871393	0
ADAMTS3	0.49202	0.0518503	0.0905823	5.59162	0.0420071	0.387072	0.318594	0.538692	0.39212	0.446484	0.0792745	0.390612	0.0712087	0.236866	0.334767	0.0977145	0.241622	0.105944	0.300612	1.35693	1.49025	0.558389	0.7374	0.307662
ADAMTS4	4.52069	3.33724	4.21457	5.60648	3.38426	6.63234	5.48678	12.3934	2.47856	4.2119	1.68348	3.70498	8.21222	6.31051	5.42921	3.00802	6.91399	1.979	5.65826	172.687	1.10306	0.842898	3.92428	0.856974
ADAMTS5	0.434244	0.565503	0.494811	1.54823	0.785463	2.34302	0.802636	0.902056	0.484699	1.17187	5.89629	11.817	3.48122	0.779951	1.33121	1.62629	0.935957	0.357207	0.997423	0.570689	1.37215	0.405741	1.43502	0.732286
ADAMTS6	0.456768	0.0823253	0.23785	0.456551	0.806959	1.54412	0.408591	0.72365	0.300437	0.119442	0.587407	0.957922	0.0521789	0.531183	0.360179	0.508634	0.410963	0.23948	0.189458	0.186325	0.411161	0.476973	0.224547	0.299126
ADAMTS7	2.95312	0.866443	0.296387	1.22255	1.65284	11.2558	2.47574	5.56752	1.92382	3.0467	2.7725	10.3786	4.70656	1.48145	3.12896	2.13578	3.48111	1.33441	3.92701	3.47856	4.85454	6.45927	5.82707	5.66167
ADAMTS7P1	0.00981921	0.139536	0.0984486	0.0712281	0.217632	0.704577	0.153882	1.3133	0.307723	1.83338	0.435552	0.0116413	0.890034	0.721527	4.29157	0.306739	0.630017	0.105507	0.039316	0.194688	0.468291	0.527844	0.585717	0.192177
ADAMTS8	0.830975	0.278226	0.318659	0.473876	0.205863	0.932492	0.0666944	3.19331	1.05535	0.957702	0.402729	0.153346	0.671045	0.159062	0.318126	0.372126	2.74491	0.132918	2.76392	43.3257	16.7975	16.7905	14.1734	37.4488
ADAMTS9	1.58543	0.54931	0.544194	1.80529	1.40503	4.42593	1.47594	6.34961	1.56883	1.0647	1.21614	4.01069	0.929044	1.11625	0.848044	1.89336	1.76973	0.373066	3.389	26.7729	6.12403	4.45295	7.89798	2.86363
ADAMTS9-AS1	0.0884205	0.0359932	0.0338623	0.00977588	0.0680451	0.0218326	0.0264445	0.292674	0.100222	0.0826538	0.0855803	0.0748524	0.0798677	0.022523	0.056347	0.0351368	0.0522962	0	0.0505423	2.98927	1.27354	0.926014	0.869649	0.605117
ADAMTS9-AS2	0.375933	0.0834152	0.21586	0.0679574	0.213058	0.151602	0.0919664	0.527692	0.193302	0.267668	0.173543	0.125108	0.0617197	0.117228	0.097482	0.244124	0.324451	0.182868	0.335002	2.09329	2.64356	2.54397	2.17984	3.47722
ADAMTSL1	0.361021	4.09869	0.214745	0.228444	0.721248	0.376696	0.473615	1.26473	10.9803	3.76168	0.420237	0.275815	1.47508	4.09576	2.59034	3.12398	1.57853	3.31494	0.802154	1.73133	2.0395	1.65191	2.32068	0.68207
ADAMTSL2	3.14319	3.94328	0.871584	1.49285	7.59996	4.87371	10.4907	11.8502	15.4223	17.8754	8.38868	10.5477	6.44921	6.12475	6.50445	5.63738	12.5431	17.5412	7.74417	15.2872	10.5031	9.87019	8.83661	17.6003
ADAMTSL3	0.918006	0.588328	0.38354	0.704546	0.199467	1.24275	1.26055	3.67813	1.01185	0.940778	1.02569	0.540543	0.663808	0.364092	0.429187	0.623378	2.17558	0.224397	3.08939	6.01494	17.8621	6.41392	11.3699	9.49339
ADAMTSL4	0.597927	0.96911	1.22704	1.14782	0.850838	0.361615	5.81248	5.7609	3.29543	1.37416	2.23371	1.13455	0.510488	20.4286	4.58376	1.37847	3.74638	5.07837	4.893	28.0596	29.4606	36.407	23.7222	21.0466
ADAMTSL4-AS1	0.237839	0	0.19875	0.0427017	0.419322	0.0317046	0.116017	0.346831	0.923491	0.0317845	0.500637	0.174972	0	0.244718	0.0484639	0	0.205691	0.744061	0.134601	0.946342	0.446145	1.07631	0.616842	1.15574
ADAMTSL5	0.160582	0.0475225	0.163949	0.0516686	0.0719036	0.163315	0.523953	0.555624	0.146941	0.106753	0.188331	0.031694	0.0820283	0.713356	0.237581	0.417486	0.36946	0.0347754	0.285271	0.597365	0.95759	1.98797	1.50678	0.563439
ADAP1	2.78962	5.48545	1.4895	2.70386	0.553307	1.35592	3.80463	3.90263	1.93958	6.15851	1.76054	1.87287	5.37415	4.01643	4.09057	1.96313	3.7882	1.1477	4.88758	7.19804	9.2405	10.605	8.00266	8.27842
ADAP2	5.49147	7.33763	10.9936	6.42708	4.16348	6.82417	13.3373	16.9642	3.21894	9.74698	3.3008	5.22394	5.19592	12.8662	11.8466	11.2023	13.5174	3.68172	9.94751	6.83781	6.9643	9.80337	10.6414	9.23644
ADAR	79.9506	57.7905	58.688	105.34	38.2756	45.4466	89.7306	50.3289	53.9088	44.596	72.245	78.954	45.6866	59.5575	35.4441	68.8049	89.2817	47.1188	74.8329	53.6065	51.8956	50.7176	58.5481	50.2431
ADARB1	3.80965	4.36361	1.53392	7.39223	19.0482	4.12364	9.03077	8.18675	5.66979	10.3736	4.12702	15.5974	9.37919	5.10245	2.64867	3.0051	6.2175	4.00386	4.60246	32.433	29.2473	29.5397	23.1438	30.859
ADARB2	0.119315	0	0.0522234	0.383688	2.28956	0.926693	0.12247	1.15566	3.92948	4.57166	0.234089	0.192088	1.96678	1.9904	1.26093	0.0444016	0.278242	2.02263	0.552976	0.230924	0.671467	0.444041	0.379546	0.534933
ADARB2-AS1	0	0	1.09405	0	0.842162	0	0	0.225084	1.93174	2.48054	0.87572	0.0696792	0.0783105	0.578365	0	0	0.082877	0.338892	0.0667067	0	0.177209	0.118871	0	0
ADAT1	5.08272	11.2132	6.28131	4.41346	7.53695	7.78444	6.12083	6.52369	6.10179	9.68332	5.09315	5.32092	6.99247	9.62901	12.2624	15.3514	7.43303	6.24069	7.77704	5.83265	4.93562	5.40619	6.06702	5.11734
ADAT2	2.74253	0.764403	1.58702	0.900157	1.10057	0.763287	0.937069	1.14029	1.31734	0.900494	1.93782	1.15381	0.677376	1.33461	0.813815	1.74102	1.16465	1.09609	1.01846	0.984825	1.33528	2.09103	1.50658	1.04052
ADAT3	7.14534	2.64369	2.91247	2.49078	7.47212	2.14286	1.98637	3.67075	3.53191	4.05896	2.64208	3.64105	4.2917	3.50838	2.79515	2.45875	4.5855	6.43792	4.72124	1.88759	2.04191	3.455	2.62287	2.51481
ADCK1	6.30919	2.70689	2.82532	3.78214	6.31126	2.71187	3.74149	4.23022	5.10966	3.52995	5.4488	7.30069	2.07988	4.28394	3.13423	6.00981	4.76212	3.25412	4.95427	3.76218	3.34819	4.35495	3.58628	2.78033
ADCK2	17.6548	17.9377	11.5285	18.9134	12.8192	15.5105	13.4415	13.6653	9.16661	19.1446	17.352	11.3983	13.2138	19.0263	17.6775	6.77732	9.77228	16.1125	13.689	11.5083	11.4564	11.6533	11.7973	13.3984
ADCK3	28.4749	27.5975	10.0987	28.5512	22.9397	18.293	34.1056	17.3263	22.9651	28.0109	30.0384	15.2339	27.7037	25.5033	18.6495	19.8769	13.8067	20.3272	15.1088	12.0096	18.8172	18.2192	19.2561	17.4086
ADCK4	19.9913	16.5598	11.4143	12.1254	14.204	9.88112	10.7829	12.6665	10.9968	13.0254	14.411	12.0964	10.9623	11.428	13.9227	43.3084	11.9643	11.9655	9.85304	12.2172	11.7553	14.6542	10.774	12.5402
ADCK5	14.3058	9.03424	13.6702	10.1404	7.96239	4.27437	7.78285	6.37734	6.12381	9.18571	7.37572	10.8679	7.44182	4.9178	3.81715	4.45108	8.45478	5.41606	5.42013	3.20458	3.09333	4.60603	3.86854	4.20431
ADCY1	9.35124	11.576	0.161171	3.12945	14.5139	10.3101	5.04136	7.68781	18.6504	18.5192	4.66993	1.23456	3.5891	10.9337	2.07717	4.41311	7.40981	29.4262	8.61103	1.19741	2.30121	0.713657	0.750806	0.436211
ADCY10	0.098713	0.0174634	0.0492861	0.0356584	0.118859	0.0159121	0.00962908	0.0392519	0.0405404	0.0161018	0.0311496	0.0699358	0.0710341	0.0164183	0.0328634	0.0767812	0.0271311	0.0288103	0.0307715	0.0205188	0.0223271	0.0299151	0.0606678	0.0370033
ADCY10P1	0.1399	0.363187	0.179823	0.1717	0.661348	0.13931	0.274036	0.39406	0.443905	0.223161	0.193201	0.146703	0.494994	0.179668	0.791013	0.882327	0.282146	0.420365	0.0984695	0.19097	0.342096	0.414707	0.45385	0.332086
ADCY2	0.0147428	1.36193	0.0985481	8.68907	10.5601	0.318352	3.00412	2.90759	2.26853	3.85975	6.2525	7.56209	5.25826	0.985583	0.400914	6.03745	5.31878	0.475574	1.18544	0.18447	0.301463	0.254309	0.454676	0.238685
ADCY3	9.56311	18.4098	10.3408	24.755	15.7336	25.1107	14.8666	22.7437	18.8755	21.9468	22.0682	10.2258	12.8128	20.7828	11.038	15.8293	20.2665	20.9958	14.7385	20.717	25.1827	18.5988	23.8269	20.6635
ADCY4	2.4443	0.678319	0.762631	1.43686	1.61324	3.91087	1.30894	7.86949	1.89317	1.84016	1.39361	2.41542	1.21733	1.13894	1.38216	3.34382	2.32184	0.687534	3.72232	5.37828	9.77664	16.3268	6.53294	12.1924
ADCY5	0.638861	1.12649	1.19512	4.40139	5.92784	3.29811	3.37212	8.87311	12.8049	4.9624	2.12485	3.5285	3.36348	3.19341	6.24906	7.70867	13.1456	9.90337	3.8076	1.91178	2.70875	3.08074	2.30529	3.46488
ADCY6	15.61	4.57009	2.69351	14.8495	7.51914	12.5401	5.82581	9.47736	8.2927	9.13707	11.1795	15.8281	2.29995	2.82602	3.39391	6.53356	9.28399	13.5415	6.82888	11.0961	14.719	15.5155	11.9183	12.1722
ADCY7	2.50861	1.23903	2.11585	5.42411	1.8597	1.56699	16.7249	8.81473	3.34578	3.45239	6.10777	3.23064	2.86987	12.6458	3.58574	19.422	10.5626	3.62378	3.312	15.9443	15.655	24.4474	22.7796	12.0366
ADCY8	0	0	0	0	0.0121611	0.292896	0	0.104294	0.0895606	0	0.025493	1.05153	0.00792842	0.0302174	0	0.0157061	0.0249871	0.577387	0	1.21016	1.32445	0.783275	0.273225	1.03553
ADCY9	3.8211	1.96485	1.21485	4.08249	5.47071	2.13051	3.5124	5.8987	2.82002	3.45892	3.52462	2.1299	1.87733	3.42798	1.24326	9.11954	7.72702	4.17999	6.10684	12.9976	15.1266	14.7238	14.4835	13.5657
ADCYAP1	0.855587	86.9962	2.94408	28.3464	119.451	1.23164	1.08512	13.081	23.1028	31.3546	0.0334262	6.44283	66.1149	9.34487	2.03768	6.69253	2.21167	33.9799	68.116	0.264887	0.407093	0.256695	1.05338	0.202444
ADCYAP1R1	0.105283	0.020035	0.0314138	9.80497	1.04275	0.898722	0.0368319	0.886862	0.285423	0.546047	0.165135	2.41658	0.508803	0.0377001	0.0566308	0.642296	0.428125	0.323455	0.701542	0.952796	1.3287	1.54908	1.26317	0.882223
ADD1	58.0376	50.5653	38.4806	50.3007	39.5225	84.4918	62.5055	56.1116	67.7084	40.4271	35.8086	46.083	54.4733	54.3812	48.5975	37.7965	53.1688	66.5783	53.4178	103.501	123.826	94.2823	99.4854	113.8
ADD2	29.5054	13.1788	3.50212	49.4982	43.3989	29.9948	2.25593	6.38272	44.5086	32.0618	14.6327	6.58452	56.7674	15.7046	12.7828	7.0298	10.2686	93.0609	0.319809	1.18921	2.69669	1.37661	1.50927	0.795798
ADD3	14.7845	28.3815	33.2959	21.274	5.76078	24.7141	21.6522	14.9743	6.67346	24.9109	18.8565	19.5742	49.1415	14.5804	24.1397	7.13082	14.9105	9.294	19.2834	31.629	37.9731	24.4581	30.362	37.6117
ADD3-AS1	0.226483	0.200809	0.0756226	0	0.0912791	0.024221	0	0.0295785	0.0742492	0.0243282	0.0478762	0.0801493	0.773509	0	0.223023	0	0	0.175156	0.0771387	0.143449	0.442913	0.0913365	0.468699	0.373134
ADGB	0	0.00819113	0.0154109	0	0.018582	0	0.00903341	0.104357	0.0228195	0	0.0097403	0.0054673	0.012115	0	0.0154185	0.312131	0	0.00901008	0.226861	0.28866	0.0209463	0.542581	0.0189675	0.409621
ADGRA1	0.0135345	0	0	0	0	0	0	0.0235628	0.0223097	8.54417	0	0	0.142128	0.304649	0.0112885	0.0176062	0	1.32037	0.0232077	0.141414	0.0102385	0.233084	0.0278575	0.14315
ADGRA1-AS1	0	0	0	0	0	0	0	0	0	0.538099	0	0	0	0	0	0	0	0	0	0	0	0	0	0
ADGRA2	10.3952	4.46686	1.88616	6.69864	5.58432	13.8407	11.7965	19.5085	5.99769	9.78848	5.73608	8.87874	3.45094	6.38956	6.3634	6.39069	18.2047	3.34464	15.2984	13.4137	27.0403	18.1593	22.953	18.1946
ADGRA3	28.6175	0.487661	10.0568	6.57447	9.8272	33.7751	22.1545	6.22255	15.4651	6.92118	22.8992	9.18278	12.4249	4.66454	4.63136	11.7978	9.16658	13.7733	11.9511	7.12537	6.89399	4.49838	5.42658	5.18619
ADGRB1	0.616301	0.782002	0.00735628	29.8904	2.68757	0.209054	6.19221	9.10323	7.22596	17.2064	2.66884	2.59424	9.75009	0.588323	0.250288	1.35248	9.71205	3.53573	3.20363	0.385755	0.446631	0.750243	0.353076	0.377822
ADGRB2	18.6206	12.3883	2.03786	39.2183	8.45139	21.832	3.69363	7.80621	4.92414	10.5947	7.73518	18.6585	2.67746	3.41448	1.59	2.29733	4.66413	3.91617	3.91395	0.326935	0.584716	0.58486	0.308834	0.573548
ADGRB3	0.284658	2.68926	0.00720733	10.1398	3.89322	2.82572	0.101396	2.32039	4.26925	2.72822	0.200439	0.526764	1.26915	1.82299	0.0360649	0.0673791	2.08276	1.25591	3.88904	2.22253	1.15605	0.997596	0.913568	1.41577
ADGRD1	9.61269	0.120592	0.158818	0.781493	0.100308	0.351672	1.14374	5.17589	2.13523	0.420189	1.55828	0.354167	1.09988	0.446036	0.681042	0.871941	2.02945	0.451025	5.6806	24.1842	32.1062	25.9295	23.6884	16.0886
ADGRE1	0.0787185	0.349284	0.428549	0.328337	0.019824	0.127112	0.864986	0.830361	0.630099	1.1811	0.186933	0.153017	0.478228	0.841825	0.605669	0.556986	0.597476	0.117572	0.727816	4.31914	6.12494	6.83583	2.62082	6.13399
ADGRE2	2.11482	0.975847	2.12763	0.840768	0.387046	0.508337	5.00985	3.36014	0.511781	2.2751	0.889155	2.03754	1.0162	13.0814	2.70128	3.42841	3.06893	1.071	1.0667	5.0733	2.34885	3.62501	2.69842	3.73945
ADGRE3	0.0259352	0.115089	0.0433214	0.0309788	0	0.0278714	0.180691	0.350591	0.0426579	0.0562175	0.203379	0.0153381	0.106075	0.195988	0.266831	0.134684	0.0716408	0.0833873	0.0977478	3.15727	2.87946	1.78958	0.547067	2.91274
ADGRE4P	0.0374858	0.0831976	0.485345	0.0542641	0.0377663	0.0100893	0.660427	0.719921	0.231497	0.529898	0.158258	0.421664	0.0984767	1.45147	0.374183	0.243606	0.439876	0.47477	0.288909	0.549233	0.4108	2.84724	0.849448	0.422712
ADGRE5	8.67278	8.5325	17.1411	12.6618	1.47044	8.18477	47.0149	30.9759	8.5406	14.1925	7.37782	16.4327	12.1635	73.8299	21.8367	17.2645	36.8339	5.18884	25.6539	111.744	89.0733	91.2895	96.1354	78.2029
ADGRF1	0.39777	1.66133	1.22856	0.0387695	0.0538318	0.181465	1.59258	2.42917	0.080803	0.106235	0.897679	0.158097	1.23619	0.0520691	0.342505	0.34491	0.660169	0.0374228	0.947674	1.31875	0.445811	0.487963	0.760079	0.643957
ADGRF2	0	1.11739	0.0955591	4.57719	0.230447	0.00514242	0.0280064	0.558185	0.0393031	0.171735	0.0704622	0.02825	0.0062602	0.167143	0.884222	0.0124061	0.0394523	0.00931075	0.00545202	0.00994498	0	0.0386696	0	0.028699
ADGRF3	0.371302	0.167217	0.0771443	0.559648	0.333108	0.311177	0.137036	0.281657	0.213407	0.346496	0.252047	0.204862	0.129445	0.154552	0.0518344	0.354785	0.271553	0.233154	0.08512	0.113821	0.124907	0.0788541	0.111693	0.0701327
ADGRF4	0.0159704	0.269421	0.30685	3.60897	0.209166	0	0.140714	0.836768	0.0526265	0.0086941	0.0337186	0.0472935	0.0314671	0.33275	0.305985	0	0.132264	0	0.0638606	0.200386	0.0483047	0.11327	0.0493262	0.0240219
ADGRF5	11.3817	6.68256	2.44236	5.97004	12.9519	11.5787	4.38527	41.0602	11.9434	6.99922	14.4817	6.59939	9.32117	4.40458	8.42717	8.91209	20.2049	4.41699	34.7365	129.561	110.887	78.3781	99.7586	93.7332
ADGRG1	17.8092	41.3866	13.1556	38.9913	41.3923	62.2956	29.9458	25.2229	19.3385	36.5367	23.5001	81.7024	29.9241	38.918	28.8824	38.5603	25.2599	40.8593	28.5351	24.5434	19.9949	20.0173	17.1719	19.027
ADGRG2	0.153642	0.0808658	0.467984	0.364809	0.115735	0.722593	0.251986	4.51344	0.650536	0.222316	1.61145	2.84628	0.368608	0.103712	0.282421	0.338372	0.304547	0.141552	0.364665	1.12873	1.76756	0.471799	0.730417	0.889897
ADGRG3	0.510362	0.199181	0.27261	0.737371	0.290521	0.438224	0.338679	0.986465	0.0949689	0.166225	0.559696	0.352938	0.176798	0.373845	0.508918	0.199873	0.352328	0.158905	0.151333	5.19153	1.41902	1.6517	1.6833	1.61853
ADGRG4	0.0143938	0	0	0.00348473	0.00483359	0	0	0.0192073	0.00396038	0	0	0	0.00315159	0	0.00401996	0.0250005	0.00661837	0	0.00274738	0.304922	0.039989	0.0633168	0.108464	0.166258
ADGRG5	0.0984471	0.287238	0.916455	0.805114	0.113351	0.257707	3.91397	2.1569	0.243391	4.41396	0.237582	1.24979	0.729742	1.51279	2.09918	1.04744	2.28013	0.658601	0.305416	1.07504	1.34475	1.8671	1.50538	1.17999
ADGRG6	0.920751	0.265849	0.387031	1.22589	0.30038	0.615452	0.773211	2.67218	1.29213	0.31259	1.84124	0.248187	0.383773	0.587072	0.514414	0.584283	2.82239	0.227747	3.95994	10.008	18.1464	7.69502	12.7718	11.8873
ADGRG7	0.022504	0	0	0	0	0	0.110202	0	0	0	0	0	0.014779	0	0	0	0	0	0	0	0	0	0	0
ADGRL1	45.0445	6.62662	5.84948	27.6586	35.7069	25.4207	8.5773	10.8666	23.132	40.9456	3.147	18.7408	16.3755	17.1048	7.57833	15.6569	21.5605	40.3569	5.72308	6.3969	8.64718	9.37534	6.67174	7.533
ADGRL2	11.3906	13.4141	11.6259	3.77915	6.71677	19.2575	6.90655	22.368	9.19589	2.70328	13.0066	2.25966	7.19169	7.49643	9.933	6.40195	16.6015	1.94515	31.4983	44.793	62.3569	26.7736	53.7429	32.1111
ADGRL3	13.1524	0.119425	0.026433	0.832266	1.11548	0.341518	0.999449	1.16951	2.75994	8.93718	0.827031	0.665911	2.19743	3.79956	2.46769	1.37986	0.862018	3.63302	1.43918	2.12802	1.89256	1.90978	2.48002	2.84653
ADGRL3-AS1	0	0	0	0	0	0	0	0	0	0	0	0	0	0	0	0	0	0	0	0	0	0	0	0
ADGRL4	5.17527	3.94608	6.16827	3.08034	2.87808	6.69435	3.35126	7.17514	2.96851	4.31679	4.32763	4.13716	4.01547	3.13059	7.26231	6.58821	5.75215	2.03321	10.8134	13.3098	11.9012	8.12714	17.1999	10.7978
ADGRV1	1.47375	0.802592	0.185854	0.457708	2.90727	3.57883	0.165268	1.36894	2.08258	3.84481	0.826411	1.38548	0.338744	2.74386	0.613194	4.27584	1.95754	2.12839	0.996887	1.61683	1.41189	1.28998	1.57931	0.965715
ADH1A	0.0745834	0	0	0.0268683	0.037573	0.0199808	0	0	0	0	0	0	0	0	0	0.0483233	0.0257715	0	0	0.11779	0.112359	0.0376522	0.0385376	0.139799
ADH1B	3.64879	0.947093	3.45316	7.81759	0.0767723	0.184573	0.354271	33.3517	15.1272	17.9575	7.29868	2.34584	6.8327	0.0793095	7.81127	5.86793	13.4526	2.3198	41.6432	450.561	372.923	247.94	290.898	435.104
ADH1C	101.253	0.109629	8.35753	0.200619	0.0641132	0.0497317	1.96335	0.36585	0.609149	0.116904	1.33557	0.0730254	0.121707	0	0.383031	0.560969	0.917488	0.089963	1.07448	2.79512	4.40269	3.02825	2.58258	2.5731
ADH4	0	0	0	0	0.0267413	0	0	0	0.021825	0	0	0	0	0.020393	0	0.0344546	0.0366517	0	0	0.139252	0.1745	0.0536854	0.0547472	0.119589
ADH5	104.149	32.2529	85.8147	27.0774	16.8276	57.2118	29.6035	27.6438	24.504	39.3888	26.5034	30.9934	37.1716	31.4407	57.3132	18.7603	25.3196	12.759	33.0158	67.3591	69.963	46.3061	55.8095	65.3841
ADH6	1.31003	0	0.0338519	0	0.0213678	0.0868322	0	0.0262988	0.0174562	0	0.0671425	0	0.026624	0.0353174	0	0.0525163	0.0280277	0	0.0484062	0.0666422	0.0915762	0.0214722	0.0218571	0.191783
ADH7	0	0	0.17158	0	0	0	0	0.016588	0	0	0.318345	0	0	0	0	0	0.094557	0	0.0911418	0.0263593	0	0.0254272	0	0.0188773
ADHFE1	1.01913	0.125604	0.851092	0.633694	3.82195	2.66038	0.775254	2.87249	1.32645	0.643591	3.7025	3.0964	1.00388	1.15167	2.03868	2.82876	1.91605	2.6128	1.77414	5.34945	4.65616	8.98777	4.70234	5.05808
ADI1	27.5947	137.331	167.687	73.8864	20.0458	57.5142	45.1765	55.7481	45.6116	45.5304	78.2249	36.8244	98.3637	69.9721	62.7162	26.7693	48.5904	32.5022	42.9568	88.0951	79.0875	58.5744	71.8857	72.6732
ADIG	0	0	0	0	0.232254	0.142489	0	0	0	0	0	0	0	0	0	0	0	0	0	0	0	0	0	0
ADIPOQ	0	0	0.0358821	0	0	0	0	0	0	0	0	0	0	0	0	0.0139679	0	0.0209669	0	0	0	0	0.154642	0.00807519
ADIPOQ-AS1	0	0	0.0851871	0	0.014676	0	0	0	0	0	0	0	0.0478381	0	0	0	0	0	0.00832391	0	0.0330539	0	0.164932	0.0109579
ADIPOR1	57.513	149.225	89.5519	69.132	50.471	57.3717	95.1161	79.9311	57.1639	70.0013	80.1642	70.4567	70.7814	82.1223	92.4629	64.2786	62.1685	43.6844	74.0335	91.7524	76.8428	71.0134	72.9768	76.1524
ADIPOR2	22.975	21.7808	22.1636	31.8038	17.8263	16.1717	36.4315	22.8822	20.3828	21.882	37.9488	40.1153	18.9366	19.6382	17.3141	23.6884	16.423	16.6352	15.9526	46.7638	44.6806	24.472	31.4679	32.212
ADIRF	9.24268	47.3404	26.0763	24.663	10.5492	68.5934	11.0368	27.4772	57.5632	20.8416	50.0928	43.9238	36.3827	6.67017	22.9869	8.98308	70.3203	39.3824	55.3505	589.769	463.192	617.467	470.631	706.632
ADK	11.2626	24.0871	58.6524	11.2729	13.0581	11.3442	13.8057	13.3419	8.00668	18.5062	11.0736	13.72	20.6049	22.3701	14.3569	8.51063	11.1913	10.5436	16.9526	29.0417	18.1942	16.2288	20.7675	20.8014
ADM	12.4503	27.1487	11.5863	4.86403	2.69804	22.5981	10.7429	53.7558	3.94069	12.0684	8.57945	8.03218	6.53116	28.8159	15.6371	19.5663	11.365	4.92361	10.546	53.1233	17.8738	13.3826	30.7478	25.7707
ADM2	4.44957	0.261975	0.903684	2.98513	1.84511	19.3982	6.47587	1.53562	2.15824	3.89436	9.31905	2.91348	2.17978	2.16397	1.2413	1.13547	2.45958	1.29577	2.5719	0.256741	0.399928	0.959558	0.379401	0.35147
ADM5	1.67507	1.57539	0.417609	0.68657	4.53394	0.631529	0.342418	1.78219	1.33663	1.47733	1.60892	0.828143	1.29706	0.851899	0.684083	2.36968	0.776854	1.62895	1.31136	1.44199	0.830449	2.20046	2.01078	1.33323
ADNP	38.2747	23.439	21.9295	55.2944	36.5079	44.4198	29.473	21.5798	42.2674	32.8646	41.5213	31.1734	33.7557	25.9691	17.6238	33.6163	27.9764	49.4277	25.2801	18.6732	21.7611	18.0053	21.2789	17.4305
ADNP-AS1	2.04223	3.7186	1.2123	1.9411	2.08374	1.376	1.02864	2.06277	1.66952	2.37861	2.0155	1.41414	1.26184	1.94669	1.49058	4.11004	2.12466	3.04392	1.16884	1.68981	1.41942	1.58361	1.21738	1.17919
ADNP2	10.2222	14.551	13.2271	10.4029	10.2892	12.0231	6.23817	5.3716	14.5499	8.94728	6.17216	8.6452	9.60796	11.0008	8.86351	8.24328	7.92581	9.98748	14.7858	6.77628	5.54768	4.87271	4.95815	4.76042
ADO	5.9019	5.07455	7.70344	6.80897	4.07183	13.9082	7.24682	4.45302	5.07386	7.54961	6.98047	7.72304	12.1829	8.51706	4.69973	4.94425	7.30484	7.8354	5.20144	7.24255	8.26154	7.18985	8.00162	7.67245
ADORA1	27.0518	0.662822	0.982288	2.26659	0.111851	0.657436	3.23746	3.82153	1.95117	1.65097	11.2039	0.468947	3.07318	1.63169	0.800487	0.890876	1.17031	1.03267	5.38952	0.929128	1.13637	1.72481	1.4007	1.58332
ADORA2A	4.18442	3.4077	4.79035	5.24321	12.445	2.27103	9.03386	9.79404	4.25578	5.61414	2.35999	2.80605	3.58288	7.30739	6.76661	5.96061	9.35261	11.0763	4.05705	5.78065	6.32381	8.799	8.73173	12.1843
ADORA2A-AS1	0.0720943	0	0.0563375	0.13047	1.93293	0.0970345	0.0705746	0.238802	0.556169	0.117624	0.304367	0.141555	0	0.165696	0.0150163	0.781478	0.199036	1.15224	0	0.113208	0.204362	0.620101	0.109818	0.193813
ADORA2B	1.76594	0.985711	0.832524	0.802085	1.46355	1.4683	1.25357	1.08838	0.327784	0.400826	3.51488	1.36401	1.36542	1.04044	0.84869	3.14172	1.75078	0.691763	1.62269	4.635	3.11589	2.96622	2.87994	3.20734
ADORA3	0.303298	4.27348	2.53313	3.7782	0.303059	1.3709	3.87564	6.82396	1.28605	1.82268	0.615412	1.14383	3.56988	2.51541	5.06127	2.69669	4.97367	0.771756	3.58226	3.76566	3.51892	3.05497	9.12117	4.74839
ADPGK	25.8515	16.7148	27.5289	38.1268	11.3905	17.6064	33.0429	24.0185	12.4417	15.8074	25.1389	16.9494	21.3577	35.4601	34.2496	20.7431	23.6491	16.5251	18.8249	26.5454	27.4998	30.5148	27.7742	24.1751
ADPGK-AS1	1.12548	0.399671	1.22218	1.16762	0.680342	0.565453	0.80784	1.01863	0.880399	0.713895	1.18789	0.721848	1.1334	0.905947	0.983017	0.853307	1.21711	0.621351	0.396231	0.863782	1.06327	1.80471	1.08199	1.41017
ADPRH	2.82663	1.38342	2.03839	4.52065	0.475982	2.48225	6.168	5.84353	1.82305	1.80766	2.48059	4.40613	2.05909	4.80358	3.24546	4.36393	5.2477	2.36936	3.73513	13.3882	14.6007	9.93941	14.3058	11.088
ADPRHL1	0.629715	5.70671	1.1585	1.77919	19.4365	1.01642	2.98748	1.22567	9.01365	2.94414	1.15015	5.05733	13.348	6.92134	5.74593	3.79693	3.03718	12.4923	1.43649	0.961666	0.971746	0.755445	1.0334	0.476925
ADPRHL2	24.7334	24.2381	20.95	13.9937	35.8646	25.7565	36.1949	31.6519	31.3656	26.3072	25.6366	21.2058	25.604	24.9594	21.5527	31.8661	25.9079	35.4836	28.6	22.7705	17.1845	22.4102	18.9596	20.8858
ADPRM	3.27166	3.94539	12.4611	2.91377	1.88891	4.33367	3.98812	3.641	2.32334	2.39832	4.33991	2.90884	7.24129	3.37885	8.36197	4.52567	3.27664	2.28002	2.96856	4.68236	5.62151	4.56517	4.6337	6.25675
ADRA1A	0.0226582	0.0224666	0	0.0497072	0.118195	0.199991	0	0.287588	0.0942803	0	0	0.0598923	0.165552	0.0210366	0.0209864	0	0	0.0668948	0.129258	5.10153	1.38109	1.48264	1.51083	2.91472
ADRA1B	0.348374	0.164913	0.019398	0.503744	0.889164	0.337172	0.0908963	0.874606	1.62424	0.163813	0.294061	1.53901	0.549087	0.0965629	0.0963737	0.211148	0.673487	0.0451945	1.70878	8.3978	3.96375	1.99775	3.20804	2.56492
ADRA1D	0.346608	0.0341892	0	0.153292	0.407402	0.383473	0.0565399	0.637437	0.348793	0.209336	1.23971	0.273584	0.227637	0	0.0960812	0.0750761	0.70448	0.0375149	0.901348	0.544206	1.30968	1.67696	1.68605	0.984303
ADRA2A	0.0898227	0.102555	1.26499	0.604578	0.400755	90.4828	5.85548	5.95026	4.56922	4.47724	12.9936	1.68031	1.17992	1.92685	0.438968	15.1747	20.0462	0.187848	9.88761	1.31355	2.93195	3.81142	2.94443	2.16271
ADRA2B	0.432075	0.30428	3.60956	1.25213	0.285198	0.586041	0.102112	0.355939	0.662929	0.519358	1.14826	0.14121	0.587136	0.124214	0.062091	0.135638	0.164513	0.973642	0.536317	0.249174	0.484539	0.12079	0.659464	0.515525
ADRA2C	5.5887	0.0967703	0.204907	4.64697	1.8952	4.9349	0.266655	1.74333	5.51392	3.38092	1.49533	1.77325	2.41688	4.09806	0.203204	1.02614	1.05432	13.7503	1.07194	2.861	3.43557	1.92986	1.94038	3.1318
ADRB1	0.80137	0.0632419	0.342146	0.605947	0.0179414	0.0383536	0.296338	2.64305	0.747964	0.0290591	0.338346	0.105445	0.409355	0.400498	0.0889237	0.208344	0.848127	0.156191	0.884684	6.89371	15.8979	10.9129	6.65741	10.1225
ADRB2	0.467647	1.45257	0.650936	4.22345	0.130877	0.795705	2.99892	7.57555	1.62377	0.619437	1.06887	1.21387	2.64453	0.99293	3.31578	1.48402	4.18018	0.303094	3.48015	21.4214	23.1983	13.8228	16.1566	35.7436
ADRB3	0.0194171	0	0.145973	0.0562065	0	0.0418016	0.0190041	0.167106	0.0479592	0	0	0.0574722	0.0127523	0.210148	0	0	0	0	0.0110836	0.243905	0.117386	0.196621	0.0200024	0.175149
ADRBK1	48.6385	52.2766	27.6928	73.4772	28.9669	78.5427	63.6436	49.6949	42.6583	61.5404	45.7256	36.4449	98.456	56.7829	31.4567	39.1184	50.1521	60.9069	49.7292	37.1403	41.776	50.4733	43.2301	46.2901
ADRBK2	2.62722	1.40128	1.20346	1.56695	5.2563	3.87244	3.55116	3.63512	3.97544	2.1849	1.63301	1.94953	1.77423	3.63498	1.68807	2.42574	4.11537	2.11565	3.0266	6.83299	5.70359	5.19429	6.5057	4.56591
ADRM1	83.4412	96.1279	71.7994	100.787	52.351	76.6891	87.3817	74.3734	76.6606	67.9439	64.4758	68.2128	91.9085	76.5239	67.9027	67.541	84.3758	57.4159	92.2143	65.3005	54.5758	51.2121	53.1105	48.8926
ADSL	63.3503	32.0592	111.888	40.9724	31.3817	44.3922	30.4411	26.8931	34.6665	48.2069	70.9912	28.9785	91.6393	36.6759	64.4725	20.4574	33.8688	42.0969	38.9867	31.3022	28.2889	25.9767	31.3742	27.6491
ADSS	68.8584	17.5339	22.8358	22.608	20.7121	15.2512	17.2634	12.8264	14.3875	14.6959	22.6491	14.2385	39.0337	14.7035	11.8462	13.8265	12.77	33.3138	13.8985	20.6092	18.9824	14.7183	18.4115	18.108
ADSSL1	1.05165	13.2553	0.542413	4.72731	10.4234	3.9174	1.02835	1.95376	2.5084	7.40808	3.26181	10.4849	0.589031	0.795438	2.7103	2.40734	4.43584	3.62893	7.81988	1.94995	4.12862	3.18857	1.78788	4.17812
ADTRP	1.91824	0.638267	3.17241	0.17307	0	0.080436	1.95531	2.06865	1.29318	0.0810572	1.80174	0.442912	0.531419	1.75655	2.88392	1.93344	0.641767	0.140664	2.36888	6.10755	8.17739	8.42246	5.62961	5.53093
AEBP1	41.5781	35.2774	21.6156	58.9777	17.5318	48.2485	178.735	146.056	27.7923	180.126	38.2868	59.7549	21.3075	131.827	77.5111	49.2419	177.611	26.3795	69.0609	119.062	164.635	82	139.966	114.153
AEBP2	8.45657	2.46946	4.82502	6.81076	5.59189	4.84823	5.9256	4.40945	5.04143	4.46918	11.6203	8.27921	3.11501	2.85478	2.69987	9.30486	5.50707	4.77698	3.15339	6.78939	7.116	6.02689	7.98893	7.24025
AEN	17.4442	4.88426	7.99788	23.5166	7.27505	4.67621	10.7707	13.3219	4.15732	4.84923	18.6204	4.33431	8.13179	12.5222	8.2987	4.05109	10.5162	11.5336	6.99818	8.84073	5.3987	5.1131	6.38213	6.56554
AES	189.493	544.699	444.701	406.924	499.698	417.548	253.844	327.405	431.058	541.615	180.767	411.472	554.479	407.289	547.272	159.624	349.492	740.624	426.804	321.195	342.363	310.929	298.045	382.354
AFAP1	10.2143	2.54088	2.60166	8.55514	9.49506	6.68241	8.37504	7.56351	14.6893	9.12466	4.75331	6.76173	11.8829	7.33868	3.78857	5.61742	9.24978	13.4951	7.66408	7.70896	9.62233	5.48145	9.10596	6.51812
AFAP1-AS1	0.0781062	0	0.124578	0.0669963	0.243186	0.011499	2.16314	0.0804372	0.199171	0.155238	0.0899951	0.0715735	0.0512976	0.0474669	0.0356535	0.0832061	0.122435	0.21516	0.0975217	0.0444218	0.0376401	0.0360287	0.0948854	0.0320854
AFAP1L1	6.45287	7.25502	1.97023	4.68717	2.87225	5.81428	2.0258	11.6283	6.66037	3.69258	7.13621	8.61525	3.83761	1.88965	2.44871	4.03032	5.65048	1.24849	10.7926	12.4591	23.5102	15.2482	21.0059	16.8155
AFAP1L2	2.89307	2.51329	1.31636	1.64622	2.1753	55.5012	2.57739	5.78139	1.83169	1.9554	2.8711	9.56413	1.41914	3.3368	2.62107	3.86218	5.75582	1.6707	6.59223	3.39747	7.39735	4.79503	6.89688	5.50111
AFF1	11.3659	4.97121	3.5658	4.7146	8.13399	13.3977	9.00534	9.25888	9.13619	5.4543	5.3659	4.64475	3.15086	7.97511	4.55493	5.81443	10.7436	3.47326	8.69187	20.1956	21.4741	11.7384	20.6947	13.55
AFF2	4.32656	0.0493173	0.0612962	4.19759	0.0314589	5.83384	0.431	0.70657	0.125506	0.0401752	0.720803	2.55195	0.854553	0.0484452	0.029126	0.0704195	0.107729	0.0438625	0.396597	0.511786	1.55119	0.526296	0.97441	0.913713
AFF3	0.559548	0.0157137	0.133147	6.66983	0.285414	5.41175	0.496573	2.2238	1.59949	2.36899	1.56258	2.90069	6.10673	2.0731	0.286064	1.16649	0.524084	8.07881	0.864426	5.87589	6.68689	6.5856	5.73319	4.52829
AFF4	10.4748	11.7159	5.94066	12.138	10.9138	21.2128	11.2101	14.8035	10.0761	15.6801	8.01583	17.74	6.74644	14.7759	9.38448	11.7771	11.5444	12.0582	12.4062	25.2823	16.6311	9.06634	16.6421	12.0383
AFG3L1P	10.9331	3.24834	3.33397	5.91283	37.3962	7.8852	6.2086	7.86527	15.1642	11.4811	11.0187	6.45014	4.67101	8.81395	4.37052	29.5746	12.5616	24.2811	4.74546	4.20172	5.64133	10.0545	5.61698	4.58434
AFG3L2	26.8591	37.8588	12.6565	24.168	29.5457	22.0044	23.0181	27.9595	22.9048	26.9196	38.044	29.9921	19.4057	26.3033	16.4064	20.723	18.9922	27.7847	23.0293	25.8965	20.2394	21.1319	21.875	21.0519
AFM	1.27927	0	0	0	0	0	0.0521395	0	0.0219148	0	0	0	0	0.0221385	0	0	0	0.0259053	0	0	0	0	0	0
AFMID	22.534	15.5681	47.6554	9.31563	5.84732	8.73345	8.36288	8.85257	12.525	13.9403	11.0509	7.9133	14.6126	9.95793	21.0788	10.8219	8.90074	3.71728	10.0164	8.58465	11.126	10.4843	7.44344	9.06674
AFP	0.13012	0.115477	0.478155	0.0188022	0	0	0.127286	0	0.149808	0	0.164718	0.0153912	0.0854507	0	0.086267	0	0.0359418	0	0.0593357	0	0.0392851	0	0.0268389	0
AFTPH	19.2815	23.6705	23.7539	15.5013	14.0077	13.3949	14.9764	13.5225	16.0701	18.8687	18.0552	10.3949	13.7225	16.4951	17.6147	12.6894	12.6399	20.4364	12.0576	14.9915	15.9785	16.8196	17.5885	16.975
AGA	10.7611	6.88381	7.28069	2.73517	3.22619	7.37334	15.2617	5.88052	4.15556	4.5136	4.24292	10.573	4.38947	5.93654	16.3798	5.67873	6.84925	1.93776	5.19252	13.7287	12.683	9.96438	11.2791	8.19183
AGAP1	10.7824	5.844	1.7625	9.09021	25.83	10.2291	5.91903	5.83991	21.7355	16.3404	9.52238	4.91851	9.43924	6.73889	3.41411	6.0027	6.59113	34.4721	5.30876	5.73761	6.52246	5.56335	6.92172	5.42347
AGAP1-IT1	3.29255	0.802687	1.89217	0.321179	5.37784	0.477526	3.30905	0.357849	1.74715	1.30093	2.02356	0.198976	0.595881	0.642885	3.15155	1.45328	1.26075	1.50665	0.825786	0.612895	1.0123	1.0185	0.356627	1.68377
AGAP11	0.192107	0.326927	0.294217	0.823246	0.677399	2.0524	0.391815	0.679511	1.06828	0.766914	1.1661	1.28	1.01989	0.440285	0.160026	0.707758	1.00543	4.65354	1.25285	2.8457	5.05999	9.61865	5.0929	6.35705
AGAP12P	0.689995	1.24665	0.246977	3.31271	11.52	19.0866	3.80915	2.04981	0.101351	2.56541	3.45778	51.1655	0.987177	1.31088	1.16488	1.82388	1.12303	8.38836	0.800889	0.697659	0.0186046	3.64002	0.914697	0.925487
AGAP2	1.14596	1.74946	0.669576	5.18183	1.30437	0.954389	4.02149	2.30976	0.994638	5.12044	0.693657	1.38868	2.03724	3.28831	1.62967	2.13834	3.17327	1.65618	1.07881	2.3643	2.43187	2.87721	3.21262	2.32999
AGAP2-AS1	22.6319	15.2015	13.0026	23.3108	4.83912	10.9978	7.96634	8.68926	9.40836	16.6004	9.47378	12.9786	20.5708	7.71415	13.8872	3.96111	9.98097	9.13394	14.0305	4.55749	5.23567	4.55568	4.47342	6.00235
AGAP3	27.4901	27.1069	10.8232	31.6725	38.5304	73.5823	27.1764	34.5054	23.4966	32.1561	50.0346	36.9244	39.8457	33.3405	14.3748	13.9969	20.9905	49.7716	32.4317	32.6089	33.3554	40.3663	35.7639	34.8454
AGAP4	2.73551	2.17351	3.00444	4.36935	20.0056	32.8467	4.48319	2.74569	6.36153	7.43002	7.31853	29.4984	5.97667	2.78559	2.13933	10.5685	6.53976	7.65993	2.09858	1.57466	2.30174	6.07529	4.31776	2.41054
AGAP5	4.14866	1.04404	2.69715	2.90801	16.2665	55.287	5.00148	4.28506	3.27367	3.41408	4.33276	54.1414	7.33111	3.39838	1.8475	11.2241	6.2449	5.32944	2.30612	1.92636	2.71395	7.16533	3.83441	3.13371
AGAP6	11.0486	6.17349	4.60687	8.49149	28.3019	11.2106	10.9949	9.35831	14.9305	9.72888	12.304	16.3043	6.89286	9.55431	3.68293	12.9463	9.61243	20.6316	3.46468	4.59384	5.06064	11.9745	6.63025	4.99214
AGAP7P	1.33757	0.478749	0.450489	0.873822	3.99929	26.6794	0.992224	0.855932	0.230818	0.210853	1.02444	28.6878	6.94244	1.11282	0.483827	3.30717	0.878739	0.756028	0.886241	0.700559	0.407414	0.720652	0.778125	0.972706
AGAP9	2.02517	0.541224	1.83704	1.73245	22.356	7.68376	4.62402	1.339	11.0394	1.67884	9.97274	14.3814	1.2728	2.06521	0.72343	7.89259	3.11199	10.2167	1.0436	0.684365	3.93128	3.37244	1.16696	2.96177
AGBL1	0.0716888	0	0.011978	0	0.0144448	0	0	0.532981	0.177226	0.210904	0.196789	0.399206	0.141254	0.0119554	0.131491	0.0372969	0.0197887	0	0.106512	0.329645	0.737451	0.988123	0.649312	0.388284
AGBL1-AS1	0	0	0	0	0	0	0	0	0	0	0	0	0	0	0	0	0	0	0	0	0	0	0	0
AGBL2	0.305981	0.40756	0.127812	0.372914	1.20504	0.532209	0.422167	0.618712	0.481402	0.409252	0.381798	0.35431	0.0822138	0.823515	0.220366	0.796006	0.556665	0.719179	1.81225	0.53772	0.13677	1.25462	0.186081	0.711498
AGBL3	0.354075	0.125777	0.153814	0.0513129	0.527938	0.0610794	0.15254	0.150436	0.291782	0.10032	0.0448615	0.10908	0.0558135	0.0944814	0.070861	0.128954	0.0586453	0.414505	0.121418	0.044402	0.128555	0.301454	0.291533	0.255706
AGBL4	0.135897	2.21707	0.255427	0.246012	3.13189	1.52775	1.31369	1.06973	1.63704	4.69559	0.771051	0.462736	2.71108	0.976554	1.40019	1.06008	0.574497	1.15909	1.37764	0.124375	0.0513707	0.344173	0.0174919	0.20438
AGBL4-IT1	0	0	0	0	0	0	0.173284	0	0.143563	0	0	0	0	0	0	0	0	0.166803	0	0	0	0	0	0
AGBL5	24.7841	40.9296	37.5984	20.7469	20.2285	22.5399	14.1791	13.2003	24.5779	22.7077	27.6204	14.5487	33.1173	17.7309	24.4866	15.4946	12.2933	17.3768	19.254	10.0652	10.6302	10.1899	9.02224	11.2459
AGBL5-AS1	0.30376	0	0.252405	0.206124	0	0.459654	0	0.175321	0.238491	0	0	0	0	0	0	0	0	1.09449	0	0	0	0	0	0
AGER	17.7399	3.05872	3.59376	16.1231	14.6401	2.77462	3.14694	93.8832	50.3668	5.42385	53.7804	6.90716	60.4276	3.53789	32.7457	22.1776	22.3935	11.7697	140.233	823.727	828.186	960.943	782.384	1453.09
AGFG1	6.44734	8.08625	5.49619	11.8733	5.07176	8.14811	7.25789	7.57359	7.91362	7.13867	4.79379	4.68527	6.52097	7.75021	7.74834	5.32786	6.42685	7.86084	5.52835	12.3748	9.99305	6.86829	8.83147	8.48183
AGFG2	1.69153	8.19035	2.0518	3.56248	5.43064	4.77144	3.99217	7.51133	3.59655	5.16727	4.6705	3.19521	3.74807	4.53462	4.06961	3.88591	4.61889	9.49475	4.9481	7.96551	7.44333	5.80808	8.52064	5.9213
AGGF1	8.5144	11.488	8.0348	7.7737	10.6344	12.3228	11.7172	10.301	9.37871	13.2055	10.0175	18.5682	7.10524	13.367	9.64576	12.0749	8.36746	7.46156	9.07022	10.2101	10.8807	9.25418	11.0938	10.4996
AGK	19.0051	10.6211	8.42453	16.9959	16.5721	10.7863	11.0125	10.9704	16.5264	12.5719	16.4269	7.77367	9.45571	11.3418	12.4187	8.70277	9.76911	22.8447	10.8631	8.91287	7.67654	9.31755	7.48467	8.28918
AGL	4.83092	9.84504	6.26904	3.01404	3.86991	5.7913	4.8773	4.3698	5.36593	4.03453	14.1861	2.90532	2.12918	5.47294	5.85649	7.45288	5.54765	3.31085	6.64348	5.63109	5.04943	2.8339	4.71287	3.47284
AGMAT	3.04274	1.76317	2.24752	0.916321	0.403353	0.414071	1.12882	0.807195	0.580485	0.409742	1.67367	1.15714	1.69339	0.694021	1.30733	0.791296	0.685251	0.390367	1.13436	0.0837259	0.145313	0.162259	0.263801	0.144528
AGMO	2.84414	75.8709	0.855926	0.0302569	8.91236	0.0787581	0.36838	0.096834	3.13282	0	1.54484	0.13615	1.37343	0.0348048	3.00614	1.03251	0.245431	0	0.0835349	0.175214	0.331785	0.211714	0.0430974	0.157167
AGO1	12.1104	6.49052	4.87088	6.88429	11.3477	21.8413	14.5841	8.90745	19.5758	10.9383	19.4785	17.8637	9.28605	8.71416	4.80307	14.5674	11.7134	12.9885	7.91236	8.48569	8.83058	7.96518	9.24426	8.07886
AGO2	18.9474	5.18324	9.03938	10.2911	11.5068	7.37072	6.23363	5.87873	11.0302	6.42267	9.57654	8.88801	4.50099	6.19154	4.22257	9.21113	9.21148	7.56453	5.38239	7.16173	3.82	3.08275	4.90349	3.00272
AGO3	4.45714	7.43035	4.74245	4.32715	5.54643	4.76833	6.34278	5.12547	7.54818	5.784	6.46339	2.90468	4.92014	3.44933	2.8097	7.16129	4.78187	6.06868	3.54559	3.3197	3.47053	2.51249	3.53756	2.63757
AGO4	7.62719	5.10863	3.47727	4.05111	9.45716	7.64679	6.19579	5.70634	9.79492	7.12753	10.1613	5.66815	5.20261	5.31419	3.62013	11.7537	5.51529	9.65132	5.27929	6.93452	8.4846	8.51533	8.15574	7.42392
AGPAT1	50.0268	62.9368	29.3796	109.519	66.9964	69.7678	63.6579	52.7304	52.9282	68.6401	58.9793	72.905	55.5575	57.8	64.6306	51.5674	45.8499	62.6487	57.3516	42.0857	46.4654	42.4071	39.658	48.7875
AGPAT2	16.1716	38.0474	20.3051	16.153	14.7353	67.6062	65.0082	46.8359	24.445	39.713	38.8136	67.7573	44.9164	41.8444	44.848	30.9364	45.7571	20.4115	60.6356	77.3459	59.9596	68.9806	61.4932	64.9829
AGPAT3	24.9663	12.751	4.15002	23.8981	9.53283	22.8874	23.1719	16.0359	8.39709	14.975	10.8509	29.9819	9.54028	19.0588	8.07123	11.7352	17.9287	15.8763	13.9846	19.8025	18.1267	17.3398	18.6964	15.8204
AGPAT4	2.03991	0.221779	0.269673	5.84487	11.2877	5.63293	3.51997	3.88951	4.88951	6.34737	3.53801	2.42335	4.65975	4.42878	3.03872	1.16581	1.77667	8.25911	1.19217	2.83067	3.15512	3.42995	3.07921	2.64167
AGPAT4-IT1	2.67626	0	0.0971711	1.74311	8.14774	1.54621	1.76385	1.59019	2.0323	1.46386	3.06804	0.619087	1.52822	1.06241	0.0722085	1.20785	0.562561	2.14738	0.182275	0.855296	0.855828	3.17615	1.23067	0.720585
AGPAT5	9.72775	19.701	19.0706	19.1013	25.4201	19.8084	5.38209	6.40013	30.5609	22.8862	10.47	16.9515	16.6081	14.3648	16.1047	9.71312	11.9068	27.7481	21.4192	5.75944	4.44722	2.88084	5.35962	3.65851
AGPS	7.82518	8.83232	5.20891	9.6342	5.28926	6.20471	6.60477	5.82676	9.29077	6.00596	7.65092	4.45148	6.23879	6.25855	5.34495	3.99816	7.26015	9.7102	5.39038	8.70509	8.79875	5.5	8.89938	6.98348
AGR2	5.03853	14.3506	89.6657	3.78931	3.79168	21.3865	75.2673	46.9384	26.3646	0.679353	138.363	13.0943	32.6134	4.55679	13.6365	41.5578	62.5874	61.3259	17.4179	119.553	48.6252	62.6922	61.0408	37.7261
AGR3	6.94168	12.1149	3.51934	0.99989	0.378129	0	5.02014	26.3414	2.36331	0	25.9014	0.164854	15.3273	1.14502	21.7863	0.602268	11.5103	1.60957	50.4366	69.4264	30.566	85.2727	68.2239	46.8765
AGRN	43.2394	7.45247	4.49306	12.8975	10.4309	37.897	29.8849	25.5453	7.34646	10.3426	24.6075	41.2775	13.2435	9.10819	3.72025	9.56777	36.8643	7.79522	36.7498	36.3359	46.4928	44.5481	35.133	35.9856
AGRP	0.273678	0	0	0.0648661	0.0919308	0.096452	0.532693	0.348989	0.296687	0.0479881	0.0957926	0.106918	0.179591	0.445759	0.365761	0.234377	0.126464	0.435125	0.358966	1.17319	1.90547	2.92057	1.71264	2.23948
AGT	1.57479	112.759	0.21646	27.8381	0.963995	0.868904	45.1443	26.9266	0.574367	10.2579	1.9565	36.7557	4.77846	20.7744	4.50747	1.70964	1.72008	2.31027	3.4246	1.6696	1.3255	2.22022	0.533954	1.76802
AGTPBP1	8.7927	12.759	7.37878	8.44289	29.0883	11.8938	6.20907	5.00017	17.3301	10.8265	6.20351	13.1053	17.2896	11.7334	8.30854	9.42079	6.72754	26.7143	7.05135	10.7031	12.0952	8.80799	11.584	11.7745
AGTR1	0.305584	0.0834483	0.117793	0.254906	0.071041	0.133514	0.183989	4.16772	0.696229	0.0254964	0.801464	0.0556213	0.946783	0.195447	0.546116	0	0.143029	0.0457312	2.06417	6.75328	10.4635	5.96976	10.7952	10.062
AGTR2	0.333621	0.0155894	0	0.139841	0	0	0.017188	4.23542	0.0867681	0.00955191	1.18619	0	4.28998	0	0.730754	0.251089	0.775648	0.0171129	1.75473	15.8712	0.637133	2.91694	0.849879	0.448891
AGTRAP	35.3305	15.9281	73.4655	9.25532	18.1086	21.9862	44.5858	29.2754	12.4054	19.812	20.2163	25.7592	16.2336	46.0833	43.5852	30.3838	32.3769	6.63644	37.1985	50.3474	42.3524	46.6622	41.7904	42.6106
AGXT	0.311132	0	0.259789	0	4.17969	0	0	0	0.283867	0	0.0364464	0.755572	0.090801	0.658859	0.228192	0.0896331	0	0.0670489	0.0393384	0	0	0	0	0
AGXT2	0	0	0	0	0.0217454	0	0	0	0	0	0.0295881	0	0.0736869	0	0	0	0	0	0.0159826	0	0	0	0	0.0210599
AHCTF1	13.4043	12.6411	6.24164	16.6065	11.4552	10.6843	10.8641	9.59409	13.1622	9.76674	12.1764	13.0452	12.1388	9.3776	7.13319	10.6893	8.22122	12.3296	13.8766	10.7003	10.2768	5.90563	10.5011	8.77336
AHCTF1P1	0.0595119	0.153796	0.0632908	0.129651	0.0817561	0.084741	0.0901163	0.0252598	0.0759097	0.0532752	0.0743027	0.0352998	0.092397	0.0497615	0.054378	0.028188	0.0597056	0.0687909	0.0216829	0.0676526	0.0409882	0.0329489	0.0500392	0.052977
AHCY	97.6816	96.4934	193.184	87.1535	52.2143	70.55	63.7604	56.2122	70.2842	95.77	162.058	75.9409	158.719	91.0997	122.01	69.8058	66.263	42.4344	99.6911	46.3737	36.7984	34.9928	33.6407	33.1614
AHCYL1	34.5017	32.9955	39.2991	16.7774	25.0223	36.169	31.1711	38.3267	30.2695	27.0997	36.6364	23.6669	25.9291	38.3701	34.6542	35.5496	25.1057	39.7034	35.9528	41.8199	41.1676	33.2109	36.5359	36.3284
AHCYL2	3.74506	3.26782	2.15427	2.83636	4.14107	1.86512	4.13289	11.8269	8.9951	2.29382	7.14784	2.32056	4.69178	2.95886	3.63016	3.71778	8.30429	5.72545	10.2318	43.8618	41.298	23.9464	40.6188	25.036
AHDC1	5.37048	7.67581	2.428	12.4996	20.9521	16.2363	14.4272	11.666	16.2986	14.2053	8.95912	8.30865	10.183	7.51308	4.00308	17.7395	11.9641	7.43538	18.9017	8.08317	12.1898	9.39322	11.2613	8.49459
AHI1	9.54045	13.3901	9.72291	11.2659	55.9907	12.8768	13.6303	15.7665	19.0954	24.9605	10.5626	12.2342	12.3498	19.2777	10.9026	17.3927	9.63421	23.2501	10.6583	6.67521	7.4075	10.3032	6.97714	7.24176
AHNAK	12.428	4.01779	17.0018	9.3797	4.64964	11.4772	32.3966	38.2545	21.8574	11.0724	21.6001	11.8059	3.00595	23.9827	7.18151	17.062	41.208	5.6608	23.1472	226.765	249.258	209.678	248.655	214.872
AHNAK2	0.794217	0.205526	0.184719	0.388508	0.183845	0.232003	1.18643	0.98211	0.848975	0.442106	1.60783	0.353844	0.384949	0.716307	0.122893	0.763676	2.44255	0.339668	0.515375	4.39388	1.9853	3.37755	2.34972	1.98526
AHR	4.8269	3.59929	9.1215	5.22951	1.88113	6.29007	13.6772	14.4102	3.31107	4.46261	9.21502	3.89123	5.07893	12.8438	14.1494	5.76028	17.1617	4.28621	11.9578	30.2991	26.45	20.6198	29.6235	27.2446
AHRR	0.208216	0.223472	0.222459	7.44092	2.67459	0.187278	3.72764	2.38567	2.55326	0.582891	1.2462	0.339484	0.65534	0.427501	0.174089	0.937444	0.987545	1.83745	0.814025	0.561116	0.229879	3.43256	0.785	0.450605
AHSA1	121.768	94.8999	84.5631	104.827	96.6636	67.165	68.1073	51.6824	102.111	68.0743	116.529	124.496	107.429	72.2413	75.3158	175.772	117.982	137.623	106.773	70.4754	62.7297	70.1272	69.8019	68.0057
AHSA2	29.3005	23.3421	5.23899	8.35647	30.7327	10.9346	9.0536	22.0972	21.4488	18.2024	26.0573	11.2708	7.524	15.9694	8.31388	29.6802	11.358	25.2047	6.7341	9.14789	14.9709	32.6827	14.3272	15.0413
AHSG	0.246582	0.0937441	0.441188	0.152358	0	0.660929	0	0.185	0.404906	0.019007	0.371361	0.0416126	1.61915	0.0583671	0	0.273971	1.60632	0.102462	0.100197	0	0	0	0	0.0264184
AHSP	0.3699	0	0	0	0	0	0	0.112546	0	0	0	0	0	0	0.283537	0.234096	0.257815	0	0.101973	0.204211	1.49258	0.364406	0	1.49326
AICDA	0.0365704	0	0.610966	0	0	0	0.178978	0.133235	0	0.049718	0.0578994	0.162392	0.25219	0.106598	0.334704	0	0.0252425	0.0356337	0.0104401	0.0765344	0.17967	0	0.112996	0.0962306
AIDA	37.4817	63.0806	45.4787	55.4196	34.4634	38.054	42.8704	38.2268	28.6629	30.3232	29.3757	35.2782	53.213	38.3299	32.4591	22.7965	26.5333	32.3912	34.3706	46.3516	46.5444	32.8592	44.0685	45.7869
AIF1	20.5508	55.9904	219.372	30.7545	10.3339	17.0234	104.214	93.2341	21.647	53.7469	17.9482	38.4171	51.4386	158.453	161.833	72.0849	61.3505	36.9911	48.6543	146.27	97.1116	116.573	129.883	133.641
AIF1L	5.6448	17.2981	20.7353	12.4478	35.8959	204.144	10.9139	5.27631	25.2656	23.5177	53.5492	25.2924	32.7361	6.60391	8.20899	11.378	15.4518	15.0961	47.7344	7.99437	13.6854	12.4082	5.8418	14.5357
AIFM1	38.2341	37.0578	21.4058	13.9686	16.0479	7.83234	20.6675	19.024	26.789	13.9686	16.0873	34.4056	15.611	18.4165	22.8423	26.443	13.9067	13.8949	16.646	14.9187	13.1331	14.1459	12.6594	11.733
AIFM2	8.22206	4.68368	2.99378	3.10176	3.65766	8.4912	7.16723	4.33277	2.68402	4.5595	4.27358	5.92637	3.83129	7.60387	4.93736	4.21551	5.50263	4.17547	4.68835	6.13059	5.25539	5.91129	5.73341	4.83006
AIFM3	0.521899	2.76238	0.132659	0.243669	0.246299	0.298821	0.320659	0.599828	0.606866	0.289511	0.304862	1.35862	0.635552	0.434048	0.258349	1.29669	0.803501	0.309142	0.316958	0.771067	0.923233	1.12471	0.8933	0.684666
AIG1	16.2714	26.6071	30.2044	23.1742	15.2463	22.864	21.805	24.9992	11.6885	11.6281	20.7697	49.1445	10.7975	10.4175	38.7926	13.6288	14.3768	1.85742	32.081	34.5935	27.4744	23.1345	19.7421	30.9944
AIM1	1.04483	2.28637	1.83659	2.03979	0.616158	0.770599	5.80489	6.27729	2.62866	3.13539	4.42168	5.26334	1.74923	11.4978	2.32009	3.11971	4.7856	1.42656	1.95107	16.0776	9.27526	6.24577	12.5466	6.84215
AIM1L	0.902453	0.479273	0.287616	0.21599	0.927922	0.256023	0.391859	0.235315	1.72653	0.406441	0.717308	0.441236	1.7905	0.357416	0.505499	1.97405	1.15533	0.518091	0.654638	0.155314	0.845228	0.273679	0.30616	0.119066
AIM2	0.944431	1.84288	12.017	2.50377	0.0761246	5.40364	9.1562	5.27524	0.589049	1.50662	0.517639	1.51675	2.70376	9.13156	9.49132	4.55222	4.80325	0.805202	0.579934	1.86971	0.882046	0.724575	1.79578	1.24613
AIMP1	40.3327	21.4512	39.6262	10.2396	11.8322	13.5581	18.5037	12.6131	20.8342	17.6973	15.5232	15.3456	15.8068	18.2432	24.0656	16.8179	10.9928	11.6993	13.5682	18.9463	19.055	16.7474	18.5955	21.1523
AIMP2	27.5975	62.7227	51.4576	31.3553	16.2085	22.081	19.9886	16.3296	22.844	19.763	18.5158	16.6967	37.8503	21.4214	32.4405	18.9395	14.9856	22.1907	32.6788	15.1652	12.4554	12.3279	13.3128	11.0322
AIP	59.8091	76.6363	136.431	70.2852	27.6621	44.9613	57.0216	59.4383	44.696	60.1964	41.9442	38.4643	135.37	64.5367	94.1864	40.8898	48.5326	43.2614	51.0351	59.3796	64.6725	63.6975	55.2084	79.6474
AIPL1	0.0366666	0	0.0920083	0.0862328	0	0	0.0179423	0	0	0.03988	0.307487	0	0.175039	0.180904	0.0152734	0.0715301	0	0.0178608	0	0	0.0138544	0.0371369	0.01888	0
AIRE	0	0.0201608	0.0758847	0.0164239	0.160187	0	13.7571	0.0750511	0.0560689	0.0123265	0.0718992	0.0671981	0.0596668	0.0755615	0.0377107	1.2391	0	0.0663092	0.0259123	0	0	0.0229874	0	0
AIRN	0.0225421	0	0.0188334	0.016346	0.158971	0.0364716	0.0331151	0.0149882	0.176566	0.0184477	0.0595113	0.0222822	0.037015	0.0188144	0	0.014667	0.0466599	0.0440184	0.0257785	0.0117673	0.00852998	0.11429	0.0347837	0.016965
AJAP1	4.07824	0.0308985	0.0290725	10.3066	0.754979	4.56283	0.248211	0.746569	8.60626	1.31883	0.110207	0.225121	20.9914	0.552142	0.0791424	0.0664186	0.99218	0.378215	3.72186	0.982646	0.740269	1.03997	1.70812	0.59915
AJUBA	4.37658	0.300241	2.1625	1.18667	0.914029	3.02973	2.89856	2.08541	0.850144	0.511937	2.86164	1.44794	0.91296	0.464122	0.700807	1.33097	3.0553	0.597118	3.64284	8.98552	10.156	11.644	14.5292	13.8521
AK1	12.4666	17.7659	7.98288	41.9299	15.4908	10.9862	6.46037	24.8938	17.8554	19.9675	14.7616	15.2166	33.5219	9.79106	14.6966	15.682	18.2508	11.7483	32.0238	53.205	57.0282	59.0622	47.8324	49.9527
AK2	53.214	107.088	130.117	33.0195	41.6636	29.503	61.7458	49.201	45.472	32.765	52.055	41.7039	44.1987	48.6841	69.7945	53.7423	33.6396	30.7833	53.7967	42.4568	35.8367	35.8204	39.6483	36.103
AK3	10.4225	32.3379	39.9101	12.2151	24.29	19.7551	11.0911	18.4538	16.7476	15.2886	9.86159	7.30838	13.1126	13.2114	21.8699	22.4441	12.1445	23.1267	13.4681	19.3647	20.1336	13.1395	17.1047	19.029
AK4	12.398	1.65778	9.66314	4.27435	1.17799	33.8268	3.81408	4.2232	1.98054	3.36388	4.09549	13.6544	1.39444	5.44155	1.89268	4.37801	1.78874	4.14885	2.15076	1.92224	1.31546	1.81269	1.41575	1.60637
AK5	0.211714	0.241698	3.28463	3.73274	0.883651	43.9429	0.088834	1.04708	0.336418	2.10834	0.15965	0.424603	1.03884	0.214312	0.126028	0.216331	0.0834899	13.3526	0.0777605	0.063231	0.171551	0.398434	0.202368	0.363988
AK6	22.8748	12.8166	25.7681	12.1441	8.99959	15.7241	13.8259	15.1693	9.74552	15.6038	17.3108	26.3723	8.32442	18.4971	15.2253	13.0701	10.887	11.8444	13.1324	21.5109	16.5008	14.891	14.6085	18.4595
AK7	0.869054	3.08663	0.547686	0.0662696	6.71252	0.435365	0.761285	0.869964	2.37421	4.68281	1.65789	1.17402	1.18162	1.48703	1.3976	4.00517	1.11533	2.48317	4.63416	1.81697	0.784065	2.02394	1.09864	2.56879
AK8	0.250821	0.267128	1.04741	0.145007	2.35013	0.862725	0.907889	0.562854	0.907717	1.3325	1.21721	2.37377	0.757697	0.500276	0.66548	2.27963	0.900616	0.390257	1.51579	0.78911	0.795259	1.90308	0.775903	1.28102
AK9	2.46284	7.49616	3.2604	2.09614	10.7229	3.26878	4.15122	3.51052	7.77175	17.3144	4.20716	2.02748	5.4711	5.06178	5.92853	5.08675	2.51018	5.50428	6.0279	1.56423	2.01742	3.42469	2.00283	3.16159
AKAP1	39.1803	16.9329	21.3483	20.3126	50.1836	19.2061	26.5873	18.6866	57.8017	18.2676	18.4831	16.9032	24.3864	26.3209	25.2712	59.8495	50.166	33.1769	30.0777	23.9456	23.7413	21.062	27.2741	16.9857
AKAP10	9.11885	9.37299	6.74498	6.51892	5.41823	7.64602	6.59859	5.94164	5.89708	4.93078	7.43433	5.50785	5.89004	6.54648	8.67101	12.0113	6.11837	4.76969	6.00486	8.89296	9.15809	8.83601	9.88817	9.10754
AKAP11	5.23568	10.7021	3.55221	6.84132	11.3573	4.2113	7.93068	5.09573	4.67063	4.37123	3.71472	4.78128	3.69155	6.1583	3.61402	9.22942	5.25766	5.33801	5.34698	10.5193	13.7391	5.79764	10.0937	10.4536
AKAP12	6.58331	30.2687	6.45038	3.80889	35.1293	20.2517	10.8453	19.8703	15.386	15.2912	20.4096	16.8717	15.6869	8.06093	4.72069	10.4015	8.05963	44.1867	4.34491	81.1578	33.0152	15.5308	26.363	24.9054
AKAP13	10.4618	5.98217	4.55955	15.0682	10.0289	16.3301	26.8308	31.3099	14.0722	12.474	19.8014	14.9625	7.79406	20.0816	7.46845	13.8965	21.678	20.7956	11.3765	88.4638	58.5118	46.9986	76.1269	39.1417
AKAP14	0.738266	0.786699	0	0.635248	0.83911	0.110761	0.154373	0.37707	0.326033	0.634303	0.449223	0.124287	0.0750329	0.508476	0.383514	1.61717	0.322327	0.198813	1.67	1.45105	0.260332	3.28567	0.312257	2.93518
AKAP17A	0	0	0	0	0	0	0	0	0	0	0	0	0	0	0	0	0	0	0	0	0	0	0	0
AKAP2	7.11316	24.064	7.25617	8.98103	12.9722	39.8463	18.8024	23.4342	14.6049	10.7474	10.5733	21.3491	9.44459	14.8629	8.76141	8.47079	20.1087	4.47896	25.125	88.1841	76.1478	59.5475	67.9793	70.7511
AKAP3	0.0909243	0.215316	0.691456	0.175667	1.36789	0.137842	1.02391	0.281576	0.736794	0.148562	0.127995	0.124798	0.533732	0.404329	0.440613	0.0788273	0.30118	0.469677	0.507305	0.396088	0.386965	0.383966	0.561671	0.747095
AKAP4	0	0	0	0	0	0	0.0175347	0	0	0	0	0.0530675	0	0	0	0.0465904	0	0	0	0	0.0541872	0.0181444	0	0
AKAP5	1.3409	2.62697	4.9858	7.15883	3.9851	3.30162	1.48147	0.764345	2.53223	3.17983	1.18033	2.42957	3.21479	1.66207	2.46826	1.7072	2.84687	2.65058	2.51958	1.87205	1.47813	1.14893	1.12577	1.47531
AKAP6	0.636896	1.51832	0.214413	3.54439	0.581621	0.544567	0.20204	0.385246	0.438745	0.446357	0.488934	0.36695	1.27914	0.348736	0.153579	0.214885	0.334982	1.10273	0.372587	1.63251	1.12142	1.07449	1.10641	1.28405
AKAP7	1.03518	2.61458	1.17654	1.80683	0.17462	4.75483	2.98067	1.70937	1.25602	0.358269	1.00346	44.4164	1.13851	1.63135	1.5773	1.53074	1.61447	0.962757	0.761369	5.28805	4.12309	3.91178	4.19195	4.83804
AKAP8	16.1247	6.99619	8.36328	10.2417	13.9691	12.8068	8.88958	10.4331	13.2532	9.72425	7.73705	12.9404	9.9322	9.64324	6.55773	8.08083	10.6986	11.2817	10.3364	11.3466	10.1998	11.8779	10.4341	8.69941
AKAP8L	42.5376	21.2397	28.0941	42.2015	68.7656	29.3379	25.3398	31.8945	46.4705	37.8805	26.6895	41.8349	32.3669	29.9492	19.5632	23.2063	35.7794	51.4353	26.3814	18.9798	20.9207	28.5088	22.1694	24.4128
AKAP9	36.592	7.10949	7.34726	12.4158	41.5301	9.19968	22.911	21.5996	31.2531	19.195	35.0649	9.86099	7.52979	13.5567	6.44381	24.5084	14.8136	52.7588	8.6323	21.2199	18.7742	27.4474	23.2112	23.1608
AKIP1	12.8674	37.3571	45.8881	12.1343	9.02178	12.9171	13.7685	10.8732	10.1429	15.9531	8.94742	7.04538	16.2205	13.7677	14.2431	7.62972	10.2305	13.7824	21.3744	10.9766	14.1138	12.5989	14.1046	12.7281
AKIRIN1	22.0592	36.7741	48.2561	15.2487	18.0776	21.651	35.1093	34.1269	18.4795	20.1823	54.5116	15.2515	29.3223	117.292	22.6281	24.1952	18.816	29.528	25.1083	25.046	19.1475	16.7906	18.0754	23.0507
AKIRIN2	18.7425	28.0803	51.3499	46.8254	38.2686	39.6558	42.9729	29.0128	35.9838	43.6803	41.4075	45.1469	60.704	44.875	32.6658	29.2471	33.4016	39.1682	30.193	35.9442	38.604	31.9981	39.041	40.8225
AKNA	6.29247	2.36083	3.85359	7.90225	2.86777	19.7425	15.2335	12.2623	10.4333	7.49033	5.7595	7.15459	5.34409	11.8534	5.56738	16.1265	12.7741	6.53471	6.24918	14.7214	13.3219	16.348	16.3102	13.5252
AKNAD1	0	0.170645	0.223257	0.0478936	0.0528089	0.106866	0.0161854	0.0986596	0.100733	0.00950327	6.9935	0.836058	0.0108588	0	0.0727185	0.068142	0.0931341	0.0170296	0.0299319	0.121035	0.0892428	0.141595	0.197932	0.153353
AKR1A1	74.3088	136.836	186.181	39.2885	96.8025	93.9932	179.071	108.489	107.825	117.566	82.7737	85.9144	89.3501	178.572	242.495	131.313	120.913	113.027	185.697	77.5573	66.8873	71.7958	75.1616	78.0595
AKR1B1	55.8523	75.2528	141.411	85.943	68.2659	52.3855	76.0449	68.2301	82.031	72.8481	33.988	61.0855	103.856	95.5476	89.9124	37.7197	60.0211	83.4403	54.7025	52.0618	53.3899	44.2233	65.8092	66.6324
AKR1B10	3.63529	0.0921388	1.73451	0	0	0.204189	2.74143	0.113678	0.113715	0	3.57707	0.593084	0.0682023	0	0.0285658	0	0.191359	0.0335739	0.0590949	0.0728415	0.130457	0	0.143035	0.0259675
AKR1B15	0	0	0	0.0244371	0	0	0.463823	0.0222629	0.0278305	0	0.428758	0.0600609	0	0.0561747	0	0	0	0.0328702	0	0	0	0	0	0
AKR1C1	5.49377	1.0623	7.621	3.65698	1.78961	7.78256	5.8923	7.56834	1.59227	4.9119	9.92429	0.341275	4.85475	0.717295	4.85703	5.3491	8.90735	7.51591	5.89046	29.4817	18.1885	24.2957	27.6773	32.2821
AKR1C2	12.0492	0.278562	3.15561	0.227712	0.222675	0.883728	2.92633	1.18878	0.48483	1.52538	3.20301	0.0761582	0.463581	0.242185	0.559764	0.52023	0.564939	0.250832	0.955073	4.91176	9.96469	3.18833	5.04271	4.85861
AKR1C3	103.447	1.82656	4.63931	1.13626	1.04799	1.71548	3.81089	6.7551	2.99303	6.14315	4.91898	0.452003	3.49183	0.830355	3.73033	1.81444	2.75778	0.416563	11.9065	49.3338	62.5439	21.4512	33.8746	34.6744
AKR1C4	5.35153	0.0439251	0.0413583	0	0	0	0.0483821	0.0322845	0	0.106246	0	0	0	0.0408707	0	0	0	0	0	0	0	0	0	0
AKR1C6P	0	0.0360549	0.0678823	0.0292676	0	0	0	0	0	0	0	0	0	0	0	0	0.0280981	0	0	0	0	0	0	0
AKR1C8P	0.0240928	0	0	0	0	0	0	0.0318199	0.0198197	0	0.0508383	0	0	0	0	0.0312867	0.0166354	0	0.0137387	0	0.0181912	0.0243775	0	0
AKR1D1	0	0	0	0	0	0	0	0	0	0	0.0630319	0	0	0	0	0	0	0	0	0	0	0	0.0201585	0.014954
AKR1E2	2.70038	0.120409	0.231998	2.08824	1.81693	0.33771	2.88941	0.869389	0.377069	0.546407	1.94746	0.14691	0.212228	0.587464	2.0088	3.00351	0.162109	0.619781	0.247129	0.743493	0.707489	1.07661	0.536064	1.0611
AKR7A2	18.3623	64.1927	39.9446	11.5823	21.0521	23.379	14.4925	19.4474	15.9097	37.345	24.4159	19.9724	22.352	20.2561	32.0696	22.4588	18.1117	10.9222	25.0312	16.4884	14.5286	17.9173	17.1362	20.0616
AKR7A2P1	1.78071	0.154048	0.362566	0.0624902	0.875212	0.302053	0.0424277	0.0851664	0.605336	0.3502	0.320323	0.358728	0.114065	0.179455	0.142702	0.562245	0.210153	0.168037	0.0493286	0	0.0653576	0	0	0
AKR7A3	1.97771	34.3577	7.90035	0.439987	3.93796	0.880876	0.459864	1.65886	2.0448	4.62439	2.6288	1.16618	0.649231	4.74199	2.08471	2.13225	1.59525	1.68341	1.20239	0.348158	0.177033	1.13905	0.292434	0.282031
AKR7L	0.721559	1.18083	0.169498	0.179355	3.0441	0.291041	0.419384	1.13709	2.52335	1.61538	1.16618	0.680474	0.459063	0.562614	0.149756	1.66943	0.825079	0.967279	0.926078	0.0522921	0.0340594	0.252762	0.179966	0.152475
AKT1	75.861	48.0751	24.6457	70.572	143.392	108.994	62.1512	63.7178	81.9676	74.4335	89.2122	75.7582	50.6192	47.9325	37.8371	68.2092	80.6588	68.7683	74.353	79.833	70.8305	70.301	75.5107	66.5918
AKT1S1	26.8812	33.3753	17.5004	28.7297	27.0147	22.1221	27.65	24.9075	24.7772	24.595	20.283	25.7046	16.1384	29.0281	15.3768	23.7255	24.9634	17.4384	25.2137	21.8312	19.6367	20.9064	20.3543	20.3495
AKT2	64.9546	27.9359	23.6505	38.6073	36.9212	18.581	27.2458	20.7575	30.5801	21.0793	25.9946	36.5741	17.3415	22.6191	16.7658	135.293	23.6852	26.9481	21.3144	19.0308	18.6799	21.9499	18.5664	17.5506
AKT3	14.8447	24.0557	7.29065	40.5406	46.3613	18.7794	17.3453	14.7614	26.1442	37.3337	19.977	17.3809	35.5691	16.0835	10.0836	16.1982	14.7878	29.7274	7.56793	15.4294	15.6478	9.80456	17.6151	12.0704
AKTIP	7.96884	18.1612	11.1515	6.48635	10.9847	14.6639	9.63458	8.19608	7.4457	10.0238	7.04111	8.76488	8.03452	7.88013	13.2377	12.1874	8.7397	12.2257	9.60696	21.0783	24.2951	16.2394	19.0786	22.2199
ALAD	17.5538	13.3699	11.7313	14.3097	22.5082	16.6658	14.4225	12.3487	21.9898	14.2064	11.5434	13.934	13.1506	14.0267	15.7376	16.176	17.8939	14.9774	15.9257	26.5915	23.7517	21.7493	23.7296	25.1397
ALAS1	11.4248	40.4004	24.9203	19.3062	18.6806	23.5757	26.8072	19.8109	14.9633	16.9921	16.5453	19.2495	28.5198	55.5402	29.7592	14.8351	25.0651	16.028	22.5616	44.5594	38.0253	35.7688	32.2019	31.8403
ALAS2	0.0279476	0	0	0.0201816	0	0	0	0.0864121	0.068935	0	0.0294788	0.0165235	0	0	0.0231376	0.0725458	0.0193001	0.0271548	0	1.3906	8.6335	2.55689	0.135108	4.03851
ALB	0.186452	0	8.03951	0.0168501	0.211332	0.0375944	0.18243	0.0307944	0.325985	0	6.22153	0.137893	0.015306	0.0387599	0	0.181618	0.0321837	0.136057	0.132927	0.0732829	0.0176001	0.0471704	0.0240251	0.0525287
ALCAM	17.5798	26.4145	44.2671	6.27436	15.0471	19.5857	41.5258	26.0854	19.7019	52.6988	37.6441	210.65	11.8245	68.8998	316.004	37.1305	14.1399	161.73	51.8621	62.5318	68.5645	40.7728	55.6404	60.6092
ALDH16A1	10.6009	12.4644	7.09984	12.6061	13.7968	12.4462	12.4823	19.0368	20.7054	16.0105	25.7372	28.1427	18.8471	16.761	11.278	14.9942	15.8133	12.6266	11.9129	12.7351	11.6853	15.9836	13.9691	11.781
ALDH18A1	15.1739	17.0366	21.3995	19.0876	6.19747	21.1068	26.8454	19.2464	11.9311	18.505	23.4882	21.5222	27.9999	15.8114	13.3114	10.5243	23.2547	10.9599	13.0481	19.5141	14.9004	11.1781	14.0222	11.7164
ALDH1A1	420.167	8.36286	230.429	5.78139	16.8379	7.32358	22.6075	25.3066	8.80162	7.35616	91.491	28.7081	9.98063	48.1756	34.944	134.4	26.8821	38.0918	24.8703	131.306	124.562	91.9616	126.814	124.113
ALDH1A2	0.235871	0.49271	0.55186	0.945948	0.0316876	0.179419	0.244401	1.32498	0.719971	1.85142	2.98674	0.665436	0.320569	0.537431	0.312464	0.265847	0.940694	0.266072	0.674266	14.687	9.09462	12.243	10.3687	5.24233
ALDH1A3	5.10004	1.51275	6.17889	1.1991	0.47444	0.53746	4.23674	4.23946	1.14184	4.13792	2.39822	1.83802	8.37012	9.11676	8.4862	2.19791	4.96993	1.81395	2.42099	28.7213	6.60048	6.52774	5.59356	4.81913
ALDH1B1	12.1878	8.12693	23.6003	19.5041	8.45734	10.0109	25.6548	12.3458	7.64858	7.07315	16.4347	8.43879	8.71959	10.9805	19.682	16.6186	10.5289	9.8078	12.6134	5.91591	5.78593	6.56654	7.03011	4.92381
ALDH1L1	0.20277	0.015086	0.127799	0.394303	0.127616	0.676033	0.294531	0.172615	0.143501	0.138748	0.66228	36.4865	0.134033	0.0424881	0.168296	0.332144	0.835659	0.949709	0.248333	1.24772	0.817805	0.504135	0.245474	0.302474
ALDH1L1-AS1	0	0	0	0	0	0	0	0	0	0	0	0	0	0	0	0	0	0	0	0	0	0	0	0
ALDH1L1-AS2	0	0	0.0187511	0.0649372	0.0226182	0.0120735	0.0439344	0	0.0738944	0	0	0.757196	0.0294872	0	0	0.0874836	0.0154997	0	0.025613	0.0470467	0.0169559	0.0454433	0	0
ALDH1L2	1.41493	0.605798	1.00654	6.98339	0.680621	8.45184	3.07224	2.78817	0.973006	1.72169	2.97134	0.827816	1.75413	2.18436	2.19299	1.13718	3.05103	1.30251	1.36124	3.02485	2.55392	1.83894	2.22734	1.34883
ALDH2	34.684	5.66471	21.7609	20.2947	6.27127	29.3054	51.3801	56.5347	26.9779	16.8527	26.4804	38.128	33.7827	91.8365	50.4745	21.8563	56.4816	15.905	54.9053	227.99	290.826	275.76	267.076	217.571
ALDH3A1	4.82359	0.325564	2.67737	0.684393	0.111838	2.02754	1.52603	2.33955	1.16887	0.066059	3.78055	0.668762	0.807959	0.253662	2.0303	2.06299	1.12954	0.742272	4.46876	1.58254	1.76226	2.80536	1.32256	2.23234
ALDH3A2	29.7147	12.2154	15.2774	23.4144	3.57484	33.7826	14.0747	18.0256	22.8875	10.1661	32.5107	15.1803	22.6845	9.46243	14.5477	27.5309	17.9136	8.40678	29.4185	44.6008	50.2523	49.277	49.7141	41.7545
ALDH3B1	3.72802	5.12116	3.42895	2.61868	1.1102	1.5866	10.1544	13.3223	5.7798	3.89821	5.66084	3.232	4.44184	11.3042	5.94051	5.23007	9.75467	2.82793	12.6398	56.3569	53.2201	68.75	47.2294	62.0417
ALDH3B2	10.0531	0.220877	2.55843	0.0600006	0.0626694	0.104337	3.77555	0.41153	0.0853364	0	4.29634	0.987219	0.114583	0.322776	0.386869	0.593094	1.28457	0	0.298871	0.284256	0.282302	0.235554	0.119814	0.0779161
ALDH4A1	1.6623	10.9385	2.92617	4.86035	2.73639	5.04355	3.16982	4.59568	7.65225	5.18592	7.8233	5.71468	6.29725	3.29147	1.47229	3.88832	6.51073	4.42981	9.42215	6.451	5.62384	5.40302	4.32351	3.47904
ALDH5A1	6.36013	4.34919	9.64688	2.4924	9.65924	2.19496	3.55127	5.58168	8.27325	16.3761	7.58483	10.0389	4.67757	5.4061	11.1459	4.1626	3.47496	3.8561	4.78904	4.99237	6.09882	5.12539	5.98063	6.4641
ALDH6A1	3.27042	7.15024	5.56128	7.31354	4.34377	11.114	4.22657	4.78525	5.97808	5.08017	9.15048	15.1148	4.05958	2.97154	4.61682	9.85762	5.38716	3.23133	6.92756	13.0094	9.61518	8.82874	9.54766	10.4143
ALDH7A1	1.48767	9.69822	9.67852	11.0142	2.72774	22.2426	10.229	9.78647	10.2076	7.48803	1.56068	22.1008	13.1263	7.70984	6.75618	9.91403	7.02718	14.2892	12.7809	12.3061	10.9312	9.15382	9.74536	10.0188
ALDH8A1	0.281098	0.0577424	0.451883	0.0875162	1.05075	0.104976	0.544167	0.160129	1.269	0.353206	0.251672	4.02495	0.228993	0.44087	0.126042	0.828096	0.194616	0.766885	0.272208	0.274395	0.537623	0.592405	0.442645	0.181851
ALDH9A1	25.457	88.336	73.0494	27.1988	21.9598	55.4546	28.5153	28.9628	23.2355	29.7797	26.4067	54.8833	45.5114	33.5936	51.9676	21.7644	22.1566	22.8544	39.6522	44.785	48.1218	28.4735	41.1455	39.6015
ALDOA	1163.13	1210.89	606.203	344.433	247.257	282.851	683.313	651.615	165.782	549.705	250.38	659.521	309.757	939.817	748.29	748.826	478.074	266.644	535.137	476.378	418.911	387.425	346.6	412.409
ALDOB	0.0427696	0	0	0.0309362	0.193905	0.046015	0.544094	0.141421	0.158403	0.0812877	0.203098	0.0759346	1.03928	0	0.0355288	0.0555648	0.0590535	0.124909	0.0610083	0.0671986	0.226163	0.129885	0.176295	0.128563
ALDOC	16.6954	83.0264	23.4105	11.2493	5.16025	19.3713	15.1193	7.0375	8.24918	32.9588	12.8692	57.69	20.1353	24.0958	41.7658	5.908	14.084	1.90357	34.9216	16.8557	13.1615	12.2971	9.92473	15.7929
ALG1	3.62169	5.64794	3.80589	2.14051	3.4707	4.20445	4.72051	5.4582	1.79953	4.05942	1.53234	3.77608	2.27928	4.06379	6.03379	3.2671	4.03154	1.92135	7.1416	4.38907	3.89554	3.64602	3.94723	3.35179
ALG10	1.69733	2.35384	4.80736	3.30155	2.14973	2.24647	2.34213	1.0184	3.19597	1.93584	2.81565	2.68064	2.94086	1.93988	3.16415	1.82864	2.52136	2.91574	2.42847	1.55512	1.57675	0.638743	2.26345	1.17923
ALG10B	2.13431	0.164242	0.659796	1.82333	2.12534	1.75733	1.0577	0.530317	2.88893	0.833138	1.665	1.30307	1.45437	0.566553	2.14643	2.59384	1.64964	1.95903	0.508546	1.02139	1.43202	1.08085	1.32544	1.31949
ALG11	3.17017	8.47109	12.2541	5.69619	5.06207	3.89207	7.49797	4.15518	8.64883	5.37022	4.24273	6.16096	3.576	6.70219	5.62169	6.90538	5.19836	3.15506	4.87784	8.40848	8.16709	5.74259	8.47221	7.9679
ALG12	16.8126	6.63486	7.61641	8.87774	10.6004	18.2864	14.4998	11.5645	16.0007	17.7432	10.5474	8.3277	12.553	13.6579	10.0486	7.60288	15.8597	10.4545	11.0799	15.2252	15.2491	15.4201	15.5648	12.1063
ALG13	25.2664	11.9051	12.7564	5.84719	11.4041	5.4396	6.4097	8.23439	14.9235	5.82363	6.9481	11.3098	5.69057	6.40319	15.3049	20.7826	6.08163	9.71805	7.68826	9.04826	6.94993	8.31233	6.87886	7.33375
ALG14	11.5786	18.7681	22.4376	7.38718	7.86404	5.0918	9.879	11.567	12.0102	5.78121	7.00747	10.0211	17.7313	11.567	18.9223	6.20587	9.09161	11.9888	14.4211	13.9914	10.9919	6.9311	8.46483	7.99331
ALG1L	22.2731	10.8186	7.94983	3.22526	3.79385	1.15555	4.48091	1.92784	3.13566	0.794871	6.45834	4.2699	3.1875	3.00482	18.7258	25.1233	0.63761	1.20834	18.0869	0.178875	0.462246	0.838079	0.17429	0.498442
ALG1L2	0.390178	0	0.162768	0.0465354	0	0.0692036	0	0.0420279	0.0531142	0.242299	0.0684114	0.305988	0	0.213534	0.0528335	0.335559	0.13502	0	0	0	0.0974781	0.0653459	0	0
ALG1L9P	1.8696	0.437168	0.418033	0.657785	0.9658	0.546421	0.573923	0.778106	1.24183	0.495923	1.35781	1.02962	0.376867	0.265338	0.199736	1.22506	0.484302	1.22744	0.433058	0.145728	0.354721	1.17939	0.52184	0.311671
ALG2	8.38917	40.8339	15.0091	12.5175	27.9426	28.3837	12.674	10.0357	11.0792	10.412	8.55542	23.7366	20.1411	12.6418	17.314	14.3471	12.1068	11.4807	18.398	16.0441	15.503	14.1762	14.1028	13.2292
ALG3	73.943	24.2161	38.6073	44.5893	14.9989	34.7381	51.0874	45.2587	24.2202	24.941	67.871	67.6227	20.9499	37.7374	37.3997	33.8176	43.6752	18.8878	34.0205	28.1269	22.6491	23.7127	24.0092	18.2042
ALG5	13.5217	66.3087	81.4718	10.7476	21.26	12.6884	31.156	19.8415	11.6319	17.6747	13.4408	17.8577	24.0682	25.2724	54.0943	20.6871	17.3584	14.932	27.4187	33.3049	26.2419	21.1164	22.8502	27.535
ALG6	6.13845	10.4381	9.0737	3.64844	5.41876	3.94173	6.56434	5.44785	6.42059	4.16298	6.07165	4.13921	3.54239	4.55864	6.22152	5.52241	2.77616	5.55121	8.70026	2.4606	3.25655	2.23461	2.74521	2.86901
ALG8	20.4314	297.528	43.1306	25.7781	8.49541	21.8467	20.9226	16.6108	16.8251	15.491	24.7129	17.0351	21.5944	24.5821	22.8011	10.9662	14.8685	11.903	28.8142	17.6742	14.4303	13.7875	16.4284	14.132
ALG9	4.67026	4.64811	4.85675	8.64612	4.83769	7.1942	3.32806	3.78174	4.3324	5.62449	5.19835	4.57659	8.33602	4.489	5.31423	3.2452	4.4231	9.69323	6.42439	4.11471	4.21286	3.47189	4.10791	3.82198
ALK	0.0695216	0.0068614	0.0129087	0.779278	2.73931	2.46014	0.0681056	0.216126	0.477968	0.447462	0.407968	1.11303	1.51201	0.0580893	0.0323114	0.422431	0.788642	0.0151004	2.05994	0	0.0467984	0.00783763	0.0555908	0.11633
ALKBH1	7.01376	9.03875	16.9598	8.33344	8.71238	5.06108	4.93371	3.90343	7.59481	8.80264	7.31796	8.43309	9.80146	6.4519	9.49149	8.67402	8.1703	6.92785	10.7812	5.2987	3.52311	4.92275	4.37243	4.49304
ALKBH2	35.1263	21.1665	68.9945	33.6244	7.7257	14.3406	9.58566	10.0364	11.129	15.1878	24.9574	8.99778	42.0318	14.2491	23.9203	8.17533	9.85295	15.5389	9.84662	9.76239	7.70219	6.60739	7.58153	8.24829
ALKBH3	16.43	10.2492	18.7338	15.3327	8.75751	8.82635	11.8121	8.48904	15.3169	7.75902	14.3408	12.3755	15.6143	13.9332	16.6694	4.5342	9.42318	12.9148	13.0248	12.7892	12.0607	11.1331	11.0589	11.7388
ALKBH3-AS1	0.305624	0	0.0232031	0.0401302	0.167957	0.0298442	0	0.0366232	0.251256	0.0300859	0.351672	0.065712	0.0182456	0	0	0.108176	0.191882	0.18898	0.0158311	0.0291628	0.0628928	0.196664	0.0573253	0.0417195
ALKBH4	9.92731	6.9999	8.00022	8.91858	8.77347	7.80948	6.5233	5.91235	6.30316	8.7543	8.55708	6.19594	7.54876	5.16964	6.74639	4.1674	5.58351	8.95261	6.56788	3.75703	5.74766	6.84655	4.46386	5.51288
ALKBH5	65.1976	34.79	27.4225	24.4604	22.8711	39.9972	37.274	30.2703	25.4715	25.3851	51.7445	39.366	40.0483	25.6757	23.7466	28.2336	28.3788	18.8808	26.2192	28.0323	28.4956	29.9355	29.727	30.4831
ALKBH6	13.3743	15.6979	15.9158	13.257	16.1806	7.38681	9.5801	10.4894	11.6519	8.01354	9.76716	13.9852	11.601	8.65263	16.1809	57.3175	15.084	9.39994	11.3929	8.88323	6.71955	10.9567	6.94239	9.8106
ALKBH7	18.5543	47.9806	76.5805	15.6462	15.7817	17.314	16.3552	15.2607	17.8659	23.0586	9.09272	36.0227	48.6725	23.108	41.1188	13.3507	18.1044	16.6123	24.7749	19.2085	18.2469	24.1532	18.5668	27.1516
ALKBH8	2.7524	0.735451	1.06397	3.22527	1.24179	1.69561	1.46119	1.52455	1.34606	2.04686	1.55607	1.22998	2.24131	1.55693	1.04841	0.950756	1.78317	2.08474	1.96514	2.88147	2.92593	2.53616	2.91067	2.45223
ALLC	0	0.242425	0.0652014	0	0.196715	0	0	0.153495	0.160193	0.336519	0.205772	0	0.0512787	0.0323119	0.0321452	0	0	0.340357	0	0	0	0	0	0
ALMS1	4.01955	3.38226	2.30255	8.58763	11.4284	8.0543	4.16516	3.90175	10.7119	5.77373	6.35307	3.96309	4.27701	4.5277	2.17177	6.91283	5.49377	9.47694	2.63802	2.96128	2.77687	1.92711	2.75555	2.62264
ALMS1-IT1	1.14065	0.355586	0.901022	1.53504	1.64619	0.314345	0.39189	0.425989	1.31719	0.650044	4.61643	0.674145	1.0122	0.588223	0.254853	2.07947	0.574947	1.73585	0.263314	0.0971706	0.139491	0.529673	0.318198	0.185081
ALMS1P1	0.138902	0.431265	0.0289949	0.275386	2.83396	0.3165	0.373403	0.47885	1.59674	0.655942	1.42778	0.430753	0.364833	0.230186	0.229198	1.80066	0.359873	0.875508	0.395136	0.182655	0.157014	0.280582	0.0358663	0.182314
ALOX12	0.176611	0.13717	0.165953	0.0478967	0.177934	0.0593684	0.129613	0.160534	0.0363346	0.0719052	0.372721	0.20902	0.0869898	0.036728	0.146659	0.200743	0.121931	0.171896	0.0629718	0.254419	0.316821	0.893796	0.113761	0.364943
ALOX12-AS1	0.703586	1.55418	3.22429	0.579997	1.77271	1.47826	0.911124	1.25426	1.13896	1.03656	0.737455	1.09548	3.30789	1.895	2.6921	3.15022	0.976821	1.44343	1.31113	1.52112	2.17677	1.1681	3.19432	2.69409
ALOX12B	0.123969	0	0.0517743	0.0149476	0	0.0889333	0	0.0273381	0	0.0673409	0.130826	0.35464	0.0678467	0	0.0171699	0.0536917	0.0285268	0	0	0	0.0312202	0.0209179	0.0425777	0.0310568
ALOX12P2	8.13369	2.56835	1.587	0.0342467	2.15701	0.395751	0.799415	1.16122	0.116924	0.141339	1.7745	1.31675	0.828368	0.295411	1.2532	1.23763	0.809415	0.957118	0.108068	0.251538	0.278244	0.541733	0.0881629	0.124946
ALOX15	0.191133	0.0848403	0.494932	0.0553314	0	0.0308631	0.0748287	0.0885866	0.267531	0.0311698	0.242072	0.848633	0.112975	0.0954831	0.0317921	0.173884	0.804802	0	4.57168	8.70239	12.4367	10.9165	7.50128	6.4369
ALOX15B	0.536666	0.452369	1.34805	0.669878	0.0417969	0.0737008	3.34366	18.7145	4.58482	0.400154	1.98149	1.22952	4.14118	15.5917	3.04535	0.942875	1.75557	0.240536	5.90997	80.0388	41.2778	29.2699	28.1118	27.2802
ALOX15P1	0	1.57473	0.0927982	0.236386	0	0	0.541018	0.351371	0.451124	0	0.350299	0.195217	0.219173	0.180275	0.176822	0.570354	0.231825	0.950566	0.0623317	0	0.165544	0.111035	0	0.0825987
ALOX5	6.92497	9.83036	28.925	5.30658	11.3817	20.339	42.554	22.5765	11.2563	20.2369	10.2361	9.93066	4.97074	57.7273	23.4168	10.386	28.8018	10.3661	17.7616	82.2189	81.9428	102.412	70.3032	56.1062
ALOX5AP	3.99413	9.15811	29.6299	12.7908	3.95286	4.50909	61.8748	40.6612	11.4055	11.6219	9.44994	11.2328	9.4097	35.4719	48.984	14.7985	29.6777	3.42155	14.6961	304.657	181.974	167.031	155.754	112.488
ALOXE3	0.0779457	0	0.0260445	0	0	0.00839627	0	0.0103392	0.0385292	0.0254627	0.181033	0.166204	0.0102369	0	0.0129867	0.0608153	0.0107566	0	0.0178101	0.0162964	0	0.0473875	0.0481446	0
ALPI	0	0.0136543	0.0770793	0	0	0	0	0	0	0.0167477	0	0	0	0.0256371	0	0	0	0	0	0	0	0	0	0
ALPK1	2.71436	1.49232	2.85942	2.1614	1.12439	2.36233	6.14912	3.03897	1.16579	1.37136	2.05778	1.97645	0.547003	5.0337	2.34437	5.30499	3.64142	0.88851	1.55766	4.04264	4.91349	6.4548	5.05147	4.88261
ALPK2	0.0658976	0.181464	0.23677	0.105248	0	0.0604885	1.13628	0.263552	0.0217509	0.0720613	2.60348	0.18368	0.112541	0.435138	0.507484	0.180218	0.150002	0.0837603	0.0264037	0.0412171	0.0249571	0.0133749	0.0067735	0.0595536
ALPK3	1.36287	2.94761	0.196479	0.714795	5.37794	1.33851	16.1408	7.54364	0.722476	1.12965	2.07016	1.22439	0.211651	0.753898	0.412341	0.510528	1.47751	9.0144	1.25675	2.98909	4.16389	4.4337	2.86778	3.89368
ALPL	8.44048	0.662788	17.6897	50.1591	0.931578	7.40773	5.46108	78.4475	9.47817	0.560414	33.7438	6.29228	92.6402	7.29717	12.3052	1.34686	14.149	2.25991	46.4921	140.8	73.4161	62.6651	44.1069	48.7862
ALPP	0.0170935	0.0151764	0.0285583	0.0247545	0	0	1.87409	0.203942	0.126712	0	0.703698	0	0.224531	0.0284822	0.0569242	0.244451	0.271352	0	0.175719	8.15316	1.39566	1.92208	1.989	2.05656
ALPPL2	0	0	0.0173197	0.0150007	0	0	0.750809	0	0.119474	0.0337896	0.284467	0.0122725	0.177032	0	0	0.269415	0.143144	0	0.0236655	0.499436	0.172323	1.17557	0.277747	0.140253
ALS2	7.39641	11.7331	5.95516	12.7551	9.95604	7.16538	7.08017	4.16925	11.5085	6.06465	9.07356	6.84892	9.80847	4.89072	5.78291	8.55682	6.66063	7.41513	4.70083	6.72044	7.05673	6.43995	7.02761	6.1668
ALS2CL	2.12706	0.301128	0.113866	0.718589	0.948551	0.749502	1.53193	7.23676	2.69922	0.150822	3.89132	0.489715	0.940381	0.339404	1.04591	3.03633	2.52574	1.06192	3.07921	13.0298	17.1741	24.8513	12.5174	18.5121
ALS2CR11	0.0665555	0.243715	0.127618	6.0089	0.996774	0.115174	0.86536	0.923883	0.0351287	0.74236	1.8872	0.100998	0.789667	0.322348	0.295113	0.923475	0.0603048	0.0889962	0.0867944	0.344244	0.0932709	0.151887	0.0919002	0.295016
ALS2CR12	0.121378	0.51156	0.0760189	0.597857	0.447734	0.239082	0.593473	0.214398	0.37403	0.246149	0.627985	0.32293	0.239118	0.352483	0.18842	0.5394	0.258487	0.508125	0.655138	0.644289	0.732287	1.16428	0.689037	1.33723
ALX1	0	0	1.15749	5.01822	0.405611	1.05253	0.131072	0.0292168	1.0999	0	0	58.7306	2.02637	0.0369482	0.257009	0.868368	0.0309208	0.389229	0.0761818	0	0.0672939	0.135302	0.0462783	0.0334991
ALX3	1.67035	0.707093	1.87002	5.44208	2.63919	1.13886	3.45037	8.51083	8.09996	3.84607	16.2454	0.986215	2.64224	2.92244	0.312688	8.75533	1.10178	12.0263	0.928094	0.359807	0.914936	1.34125	0.784632	0.711484
ALX4	0.0445453	0.205738	0.0148876	0.0387843	0.143607	0.0576917	0.00872679	0.16014	0.536444	0	0.150555	0.623255	0.0351106	0.0595303	0.0074486	0.719066	0.165946	0.130572	0.112133	0.0371769	0.0404719	0.063263	0.0458055	0.0268289
ALYREF	88.2282	63.8223	262.904	153.675	114.735	101.447	67.3262	48.1453	101.422	75.8908	47.5436	57.8117	208.442	76.4613	92.2559	54.9328	79.4884	102.376	71.4685	32.5859	25.2141	25.3093	26.6341	27.0093
AMACR	4.31584	18.2238	12.7467	2.83167	22.2862	4.08789	5.39517	7.89742	5.7172	6.04788	7.49341	4.80847	4.42809	4.7783	18.0615	4.09542	6.42301	7.8181	14.5418	4.84793	4.26957	4.08917	4.81553	3.67195
AMBN	0	0.023584	0.0221944	0	0	0	0.0519906	0	0.0218524	0.100776	0	0	0.017452	0	0.0660519	0	0	0	0.0302926	0	0	0	0	0.0199557
AMBP	2.04947	0.034955	0	0	0.119132	0.0633179	0.0770275	0.0258164	0.0323357	0	0.415377	0.186124	0.310544	0	0	0.0510544	0.136187	0.0381666	0.38082	0.166102	0.385792	0.397757	0.448146	0.265863
AMBRA1	8.66267	8.82752	6.27395	15.8316	8.31044	14.9043	13.188	9.74291	13.0352	12.0338	8.25376	10.9035	9.26392	10.6471	6.38075	6.57117	10.9993	10.5394	10.7894	9.03464	10.8027	9.68413	10.7349	9.5102
AMD1	17.9775	34.8086	60.4539	20.0225	19.3405	14.1273	19.3698	14.9119	18.7809	19.6893	25.19	26.0381	28.1652	25.144	37.8841	9.66123	15.0722	16.8157	26.2554	33.5215	24.0853	17.0276	22.3294	22.1656
AMDHD1	0.444276	0	0.164913	0.374608	0.273539	0.610255	0.458792	0.505112	0.304534	0.254269	0.156238	1.18262	0.113463	0.205149	0.491247	0.192293	0.90327	0.240047	0.858451	0.802304	0.763998	0.824051	0.432632	0.685949
AMDHD2	11.4848	8.26807	6.84963	4.45838	8.19491	6.11974	8.24213	12.453	4.07832	9.36261	4.79025	6.51576	7.90811	10.7304	9.67609	10.2722	8.85847	7.1421	10.0094	8.05283	7.62869	10.9138	10.0671	9.16343
AMELX	0	0.167643	0	0	0	0.0500527	0	0.051362	0.154013	0	0	0	0	0	0	0.110958	0	0.0903079	0	0	0	0	0	0
AMELY	0	0	0	0	0	0	0.330617	0	0	0	0	0	0.0557082	0	0	0	0	0	0	0	0	0	0	0
AMER1	3.04471	0.141029	1.52555	1.42041	1.49084	1.9016	2.15545	1.3083	2.32566	1.25608	2.19227	1.69494	1.27743	0.967067	0.769235	2.92443	1.97102	2.13489	1.03225	1.48311	1.62794	1.17398	1.58495	1.34096
AMER2	0.0720985	0.550368	1.74902	1.24192	11.6403	4.75345	0.117435	1.63022	1.31672	2.0976	0.118266	1.35567	1.89823	2.06152	0.655911	1.09903	0.223204	9.42022	0.0109799	0.0249724	0.0217936	0.0681305	0.0394084	0.0252787
AMER3	2.22828	0	0.0786864	5.77955	2.50747	0.165213	0	2.11089	2.45542	2.47659	0.00828436	1.33585	3.32158	0.381633	0	0	0.651513	4.54283	2.82061	0	0	0.0238831	0.0161321	0.00590378
AMFR	15.2254	26.325	15.4329	26.2607	16.6954	45.2481	26.1876	22.6881	12.822	22.6965	14.3607	34.7321	22.8988	32.2816	31.7131	25.2204	25.8882	19.6076	21.9555	35.792	39.4336	30.7234	34.2385	36.5552
AMH	1.18503	6.05289	0.395875	1.9215	122.895	8.1354	1.44255	2.34486	11.2606	29.9759	0.138897	2.50739	0.968445	8.42261	6.56788	0.820436	14.6574	58.5962	5.70365	0	0.437259	0.719152	0.1358	0.514158
AMHR2	0.0289446	0.02562	0.0586016	0.0833827	0.0707148	0	0.205824	0.0952421	0.172879	0	0.367674	0.325339	0	0	0.0289464	0.226492	0.355909	0.0340249	0.119786	0.457691	0.26191	0.244885	0.268121	0.271536
AMIGO1	2.19981	6.69508	1.15496	2.0157	2.15296	3.3476	1.18914	1.81541	3.43161	3.90299	3.16157	2.18232	7.58128	1.20292	0.539634	2.74923	2.11163	2.9577	7.23277	3.99336	6.12531	4.07222	3.66991	4.53455
AMIGO2	20.3885	22.6662	7.14393	13.4212	5.31797	4.2861	6.92144	8.37463	6.18778	1.024	3.26921	25.755	1.56849	4.9232	10.6144	4.10685	5.16776	2.13356	14.2875	12.4044	14.9215	13.1814	11.1797	11.3303
AMIGO3	2.49473	1.24401	1.24183	1.86828	7.4713	4.61013	3.04428	5.05138	2.84294	2.48238	2.48909	2.00348	2.49138	1.58018	0.99581	3.57656	5.15378	3.16453	2.58602	2.01966	1.64059	3.54849	2.2346	1.99156
AMMECR1	9.29045	4.30908	12.2397	2.55483	2.02052	2.54792	4.2483	3.94759	4.1469	1.52528	5.62255	4.20358	2.15468	2.59835	4.72208	3.87547	3.23875	2.36378	2.98044	3.65667	4.28983	2.57276	3.30159	2.81409
AMMECR1L	10.535	7.84522	5.34106	12.8595	6.42312	9.09542	7.13937	5.86875	9.35413	7.11404	9.26546	5.48722	6.4124	5.94515	5.50154	6.06943	8.57288	9.47828	5.68871	8.04699	7.94224	7.41386	6.95749	7.36813
AMN	0.998451	0.0632628	0.625247	0.334129	0.359278	0.0573411	0.592548	0.748923	0.292751	0.0961839	2.06752	0.29485	0.444882	0.0590765	0.235248	0.231099	0.640585	0.0691384	0.6288	0.750489	0.994114	1.22434	0.92091	1.25685
AMN1	4.70041	8.59588	11.9104	4.48115	7.32042	3.43697	6.14718	4.00625	5.03244	7.69028	4.7454	5.12243	6.39466	7.39769	10.7232	9.40867	2.6911	6.62019	5.02783	2.88599	3.89135	3.31275	2.92984	4.26742
AMOT	11.8633	4.3391	3.41257	20.4824	4.42265	13.1803	6.36762	4.34823	25.0119	3.23166	9.46288	11.9739	2.84828	1.27891	3.4346	14.6928	11.6813	3.81897	19.8626	2.85915	3.8956	1.97909	3.75569	2.97676
AMOTL1	8.5393	12.9605	1.49777	42.2463	17.1749	25.2376	7.78922	12.8326	23.5217	25.3873	12.3559	11.8448	18.8693	13.8812	4.11372	8.77146	16.3591	23.3813	13.2283	15.7724	21.9177	13.938	16.991	16.0219
AMOTL2	2.76568	0.789648	1.7958	27.776	7.5596	8.72705	10.9999	8.70599	7.26912	10.1073	5.05647	46.9775	6.66692	2.70033	6.0099	5.11216	11.7487	2.68173	13.3513	14.7511	34.3733	26.2785	25.1996	27.3861
AMPD1	0.0433721	0.173363	0.416967	0.0941898	0.109302	0.0116428	2.31508	0.387451	0.107176	0.0706723	0.343553	0.231201	0.0712363	0.613938	0.77517	0.197344	0.809164	0.0422155	0.136217	2.04523	1.88545	5.92874	1.63188	4.67889
AMPD2	23.2992	8.40009	4.89663	8.66394	6.65623	5.34798	12.4339	22.2721	16.287	37.4891	10.6732	7.00038	8.8194	16.764	8.31053	15.3881	15.8824	11.4366	8.05972	13.6376	8.98944	12.202	9.41766	9.72123
AMPD3	4.22809	17.1209	4.5098	1.97018	6.5745	1.05153	7.84546	5.79583	3.04793	5.15864	5.56534	5.87184	2.27771	12.3848	5.24048	16.2018	4.60495	4.07965	5.02642	2.70194	2.40097	3.77999	4.08224	3.95334
AMPH	0.472643	1.63808	0.280209	24.537	9.72317	4.62953	4.60154	17.6373	6.6704	32.824	13.8978	1.18898	67.1064	14.013	2.68878	18.3758	3.26183	7.91405	11.7438	0.255013	1.71511	0.711297	0.821025	0.57339
AMT	6.91136	2.47005	1.25489	1.21613	5.58292	2.10647	5.45712	6.92344	4.23295	6.27581	4.68006	5.93372	5.02706	3.33044	2.76865	6.3258	6.4685	2.53242	2.3658	7.66854	8.84813	17.3076	10.4	8.94859
AMTN	0.06195	0	0	0	0	0	0.242034	0.0800475	0	0	0	0	0	0	0.150934	0	0	0	0.0349718	0.329424	0	0	0	0
AMY1A	0	0	0	0	0	0	0	0	0	0	0	0	0	0	0	0	0	0	0	0	0	0	0	0
AMY1B	0	0	0	0	0	0	0	0	0	0	0	0	0	0	0	0	0	0	0	0	0	0	0	0
AMY1C	0	0	0	0	0	0	0	0	0	0	0	0	0	0	0	0	0	0	0	0	0	0	0	0
AMY2A	0.0978111	0	0	0	0.0328492	0	0	0	0	0	0.0687559	0.0192646	0.428188	0	0	0.0422806	0	0	0.0185581	0	0	0	0	0.0489221
AMY2B	15.4678	1.18209	1.40509	0.608123	10.3342	2.08543	5.02944	3.88974	10.6691	1.36904	4.21563	3.27626	1.61117	4.35196	2.4625	21.3025	3.14581	4.93302	5.25043	4.702	7.39291	13.3354	9.17669	7.00383
AMZ1	0.247255	0.148383	0.0196722	0.250432	0.628408	0.102125	0.807249	0.202228	0.337644	0.12202	0.16163	0.17357	0.0927992	0.383197	0.127781	0.71025	0.48713	0.163141	0.057326	0.154447	2.64695	2.51123	1.13693	0.0838314
AMZ2	35.2641	77.9105	57.1722	42.0108	34.7158	28.7424	41.6426	28.6119	38.5288	32.831	27.5323	58.9955	75.2689	34.1158	60.5535	36.8107	29.0039	42.146	40.158	27.9275	28.319	24.9717	25.919	27.698
AMZ2P1	2.18508	3.51833	4.88	1.93149	2.83247	1.56995	1.86843	1.57599	2.6288	2.46791	1.63024	2.62333	3.81748	1.68828	3.09662	2.69036	1.69892	2.87034	1.98942	1.5986	2.3909	1.81587	1.79926	2.64086
ANAPC1	10.7607	9.68566	4.68761	11.9084	9.50908	9.95612	6.5786	6.0654	9.89917	7.34392	12.6	4.90982	7.03151	7.18493	4.09419	11.0968	8.56526	8.79899	5.85794	5.84739	6.14399	4.38978	6.2061	5.24403
ANAPC10	9.1622	11.2436	24.9795	6.19892	6.17605	5.75582	7.0104	5.10703	4.68989	7.51064	6.88076	5.94245	6.93286	8.92193	11.9756	5.86593	4.78014	4.90957	5.10334	8.98335	8.77372	7.35173	8.16464	9.58896
ANAPC11	122.838	123.214	506.288	106.317	110.357	76.5468	125.528	86.6833	119.69	78.5548	67.7027	115.016	298.786	90.2857	224.503	142.53	128.874	83.6523	110.464	76.2613	60.8532	63.1855	51.4405	63.1735
ANAPC13	54.7148	49.2549	53.7188	57.4004	31.4515	34.2534	37.7298	42.1712	38.6635	33.2777	43.2827	57.1848	38.9831	33.4694	52.2794	42.0766	48.4116	55.1062	44.8557	65.7497	57.122	49.4985	50.8262	60.3189
ANAPC15	58.4592	91.092	147.629	19.798	40.3762	21.1166	37.5023	40.7913	60.8684	58.0222	46.7979	29.9863	159.205	44.4504	78.383	27.0309	34.3455	60.5627	49.3867	48.8206	34.369	35.2602	31.6271	37.452
ANAPC16	17.1048	37.6202	82.3072	5.79008	15.8493	18.6006	19.9762	16.6664	14.274	21.9157	17.052	15.6919	32.946	19.1025	40.4122	14.8187	16.4603	15.9324	16.3751	36.1583	35.0357	31.3392	31.0776	41.9547
ANAPC1P1	0	0.0815177	0.127872	0.198913	0	0.115056	0.778628	0.100769	0.427796	0.0331188	0.807409	0.126712	0.160884	0.0254125	0.0253247	0.2781	0.782685	0.0297337	0	0	0.0230973	0	0.126435	0.0229831
ANAPC2	10.4055	18.8631	8.32709	19.5697	17.9633	16.6802	12.2103	12.6738	21.6538	14.5651	16.4936	24.1013	13.4933	13.6759	11.3236	14.7083	15.5712	12.1532	15.9996	11.9243	14.8812	17.614	14.8454	13.7604
ANAPC4	14.0955	10.9463	11.503	7.63024	10.0609	6.93553	8.83396	6.54916	13.424	5.35555	10.1548	6.95656	8.23683	10.3914	8.87937	7.81118	7.2511	11.5982	7.69526	10.5127	11.4794	12.7385	10.1687	11.7505
ANAPC5	72.2308	75.2781	115.474	110.101	52.7239	58.4869	56.6862	54.1162	64.2875	57.9967	83.9158	70.3187	112.245	68.2134	126.935	38.327	61.1948	88.8317	67.1543	42.6168	45.1574	45.1222	44.8845	43.541
ANAPC7	46.7496	30.491	55.3831	46.987	27.5696	20.2166	17.8968	21.5564	33.7626	22.4212	37.4328	34.5366	41.6964	26.6505	35.2501	22.4418	23.6923	37.3121	30.5115	15.1573	15.5775	17.7979	16.1296	15.743
ANG	4.14973	2.10581	6.04991	5.07446	0.667528	4.83769	5.64801	7.65741	1.29563	3.47927	1.95493	17.0933	2.46864	2.80591	7.30818	2.81628	4.34458	1.09759	4.82926	27.0373	16.5298	21.2482	21.1884	29.2343
ANGEL1	10.3422	7.8694	6.47787	8.70262	8.83035	5.71293	8.85471	5.34529	9.51848	6.59257	9.50969	11.7366	8.10556	8.46916	6.36153	12.8927	14.97	4.98326	11.7156	4.74003	8.43634	9.69235	6.82526	8.41679
ANGEL2	9.25224	8.89554	11.6542	7.49678	7.19591	5.44104	5.45077	4.42199	6.43479	5.31077	10.0401	7.98752	8.93067	4.80517	7.73213	6.49593	4.8993	7.74704	6.6743	4.5675	4.95164	4.97114	5.4955	5.40822
ANGPT1	0.774557	1.30373	1.06668	0.957945	0.238862	0.962052	1.51517	3.97191	0.744697	1.12773	1.60996	4.25703	0.786071	0.499507	2.45165	0.86312	6.00004	0.29775	7.41964	36.6315	16.0069	11.8051	13.1259	21.9774
ANGPT2	9.63358	5.76242	2.66996	2.05903	8.68657	8.26209	1.86279	6.34708	5.47235	7.00054	14.4308	9.15579	2.96236	4.3032	7.20882	13.6923	7.35761	3.05199	12.4011	4.77262	5.8975	1.88796	7.47232	2.6546
ANGPT4	0.222939	0	0	0	0.252691	0.0149666	0	0.0367315	0.0687291	0	0	0.164771	0.0732012	0.115699	0	0.0723327	0.0577376	0.0270774	0.0317567	1.22855	1.49291	1.29623	0.574982	1.27625
ANGPTL1	0.253923	0.32569	0.695323	0.776886	0.12791	0.418142	0.814942	1.45164	0.523136	0.661019	0.551079	0.459647	0.342817	0.270566	0.646946	0.422023	1.08057	0.0825745	1.37854	14.2697	8.93134	5.63331	9.80023	6.34617
ANGPTL2	14.3462	10.4896	11.0146	38.5713	5.11858	11.8504	32.1095	33.7505	7.32431	27.3254	17.1861	14.3532	9.01803	20.8344	26.2017	14.0727	23.7985	6.44515	24.6439	20.1392	32.0158	15.4059	28.6367	17.068
ANGPTL3	0.051661	0	0.014385	0.0249374	0.0520472	0	0	0.0456535	0.0850995	0	0.0363545	0	0.0113098	0	0.0143357	0.134323	0.0118855	0.100707	0.00983432	0.0180131	0.0260368	0	0	0
ANGPTL4	5.71006	9.11071	2.58876	3.29797	1.189	7.87364	3.82913	31.2676	3.31083	3.40478	5.10433	5.3143	5.29377	5.71846	2.86506	7.42387	5.36298	1.58871	5.37827	19.9477	4.46423	2.95468	2.26905	4.66779
ANGPTL5	0	0.0975154	0	0.0158904	0	0.0118178	0	0.0435773	0	0.131209	0.023185	0	0.0288594	0	0.0182465	0.085627	0	0	0.0501401	0.437357	0.34852	0.533749	0.588746	0.445771
ANGPTL6	4.05731	2.90589	3.8481	5.18895	0.846761	2.56743	4.33647	5.13473	3.31103	3.21486	2.01734	3.615	1.33218	5.31637	4.26856	2.97075	4.72379	1.4638	3.87957	2.31274	3.27938	5.18595	3.4987	3.3937
ANGPTL7	0.0684422	0.0404997	0	0.0164961	0.666567	0.0122682	0.0223228	0.18091	0.544387	0.396174	0.120361	0.202483	0.22474	0.0189733	1.1552	0.207426	5.71774	0.177601	1.32734	1.09975	9.28681	0.854282	1.76366	1.52553
ANGPTL8	0.0752548	0	0.188312	0.0537184	0	0.0798817	0	0.0483788	0.0613565	0.0797441	0.0791112	0.176796	0	0	0	0	0	0	0.0424468	0	0.225197	0.226474	0.0782724	0.0561116
ANHX	0	0	0.077026	0	0	0	0	0	0	0	0	0.0181721	0	0	0	0	0	0	0	0	0	0	0	0
ANK1	0.654818	3.68719	1.06701	6.14224	3.41712	2.03556	0.848103	4.08897	5.57816	6.44372	1.71118	6.02671	3.87269	2.80715	1.32005	3.20703	3.52606	3.4625	3.10091	0.162348	0.287701	0.356833	0.459268	0.466006
ANK2	3.43542	5.65196	0.764911	11.2222	10.7102	4.23484	4.0337	3.69033	5.69381	30.3832	10.8841	1.65255	0.977077	3.32888	2.99773	8.19938	4.80233	2.15126	9.28857	6.78039	4.16661	2.85924	5.63342	3.13084
ANK3	1.45804	4.89713	2.9688	6.30512	0.38694	11.5386	6.19342	3.34788	1.67469	2.13198	3.5381	2.40996	6.6075	2.462	0.99881	1.81172	2.49766	3.35707	1.96662	11.5643	11.5731	9.04128	9.45707	7.77379
ANKAR	0.390504	1.29805	0.186434	0.517807	0.314732	0.270784	0.415228	0.474809	0.413969	0.328724	0.600898	0.290953	0.410384	0.279377	0.288839	0.464616	0.331018	0.424877	0.165883	0.396035	0.599528	0.565694	0.436138	0.570997
ANKDD1A	2.57018	1.64652	0.747393	3.07488	1.09803	1.08648	1.48102	2.23291	1.51423	2.64745	2.7647	1.26205	2.41454	1.31493	0.447106	1.48057	1.69526	5.42402	0.594673	2.29643	2.15246	3.26325	1.9428	3.37644
ANKDD1B	0.0606352	0.520325	0.320769	0.0438715	0.0610891	0.0435036	0.0791222	0.213995	0.166383	0	0.149312	0.023927	0.0398221	0.117759	0.0504002	0.183844	0.153478	0.0590487	0.24224	0.656044	0.671949	0.572994	0.520595	0.486123
ANKEF1	4.72855	8.7866	5.01672	2.5416	3.70595	5.47042	4.44833	2.86928	5.7279	4.16534	7.98702	4.14249	5.19643	3.29741	3.27251	2.9384	3.4425	3.09512	5.63071	2.13309	1.86379	1.52803	2.02514	1.72338
ANKFN1	0	0.189825	0	0.0309362	0	0	0.146487	0.933379	0	0	0	1.37948	0.519638	0	0.0355288	0.0555648	0.0590535	0	0.390453	0.223995	0.096927	0.389655	0.176295	0.417828
ANKFY1	7.845	9.85679	6.07516	15.4737	11.3789	16.3636	12.7338	10.6442	10.6362	8.12269	13.2898	9.99531	9.89986	10.9731	7.1079	15.887	14.1708	8.78949	11.1814	19.8055	18.8981	16.312	20.9135	15.5295
ANKH	8.3602	7.59258	8.90293	30.0427	20.5266	5.98106	19.0593	12.8978	12.4259	19.6798	10.4354	12.9228	7.71181	10.25	12.4275	11.1929	9.69267	24.3451	9.33497	10.7452	10.4154	9.04813	10.6502	8.236
ANKHD1	23.7339	18.5078	11.9935	22.3044	18.566	29.2058	20.4268	17.8626	18.4353	22.4606	22.2526	34.1459	12.1516	22.1168	13.4529	29.1162	14.7967	16.6412	17.3515	22.1902	17.8464	17.313	20.3671	15.1333
ANKHD1-EIF4EBP3	8.41885	5.34893	2.76678	4.42165	6.88468	11.6386	9.61616	11.9608	4.32709	8.176	5.56567	10.2508	2.62233	11.0959	5.28906	7.06112	8.5745	3.47759	8.43872	8.24406	10.761	13.0341	9.46156	9.79402
ANKIB1	12.9729	14.4533	8.06303	18.1761	18.408	21.8972	14.1838	13.3648	13.1544	13.3847	11.6153	8.49535	7.3068	11.3913	12.6445	13.5292	10.7027	18.6758	12.6353	10.7539	11.4953	7.36528	10.8881	9.438
ANKK1	0.507281	0.144102	0	0.0146811	0.0408863	0.0873478	0.178724	0.416228	0.183739	0.132291	0.342626	0.324282	0.119936	0.118219	0.0674618	0.843723	0.210113	0.256878	0.301091	0.084986	0.0919885	0.43143	0.062718	0.305019
ANKLE1	1.39451	0.125225	0.300858	0.82851	2.81938	0.641694	0.520286	0.623609	1.22854	1.05976	3.82692	0.946594	0.425135	0.880989	0.261087	0.774247	0.940774	2.25014	0.251347	0.0530467	0.142185	0.444545	0.129044	0.23569
ANKLE2	29.8299	16.1724	22.3807	34.2883	26.6886	31.0581	24.0625	17.4997	29.7759	27.2078	31.5827	24.8207	23.7913	24.9177	18.2262	24.3266	25.0144	33.3646	19.8157	14.9281	16.1677	15.0246	16.7659	16.9621
ANKMY1	6.5758	3.70079	0.503063	3.75593	6.08116	3.08075	2.90136	3.40668	6.99637	2.13479	2.59835	3.45264	1.71602	1.79199	1.75843	5.40787	3.75502	1.65968	1.72702	2.35147	2.81511	5.32476	1.77333	3.28267
ANKMY2	2.50298	12.6686	9.25646	5.35998	8.17526	4.57281	5.13625	5.34297	7.21164	3.88241	6.689	4.79113	7.8082	5.27547	5.45297	5.7442	5.57374	5.87755	6.81999	7.69311	9.25779	6.51955	6.42613	9.64913
ANKRA2	2.91511	15.1634	8.90072	4.57724	5.41655	9.77551	5.96134	6.40692	4.69806	5.35257	5.06725	13.7966	4.23682	8.14469	12.9447	7.66443	4.38853	5.67154	5.31421	5.13494	8.13696	5.94769	7.46395	9.13635
ANKRD1	1.13434	0.167774	0.203001	0.351153	0.081633	0.0725412	1.37373	8.7079	2.10963	0.599753	2.70647	0.095826	2.09287	0.224322	1.81205	0.946514	0.391682	0.472485	8.68086	25.6489	91.7788	17.1258	31.8144	20.6851
ANKRD10	41.0714	46.6997	75.8294	30.2915	91.3801	50.9742	61.2118	56.7968	68.425	69.5166	45.8117	165.404	47.4928	71.864	60.0152	89.8024	49.0113	88.893	33.9011	24.5577	31.5835	41.5693	35.7848	36.8176
ANKRD11	20.3629	9.37601	6.05765	18.6071	38.0571	47.6748	27.2761	26.7282	21.5262	28.9555	34.0522	23.4847	10.6016	22.114	7.7981	44.2193	24.3804	34.4768	11.9599	26.3617	30.4077	34.6186	28.8091	30.6772
ANKRD12	15.2595	8.31247	9.48571	9.54352	42.3036	7.81117	16.811	14.057	17.3528	10.367	19.7829	12.6296	9.29206	13.0856	6.46086	19.1678	12.4966	27.9796	8.37042	17.7755	18.5995	16.004	20.2924	20.1136
ANKRD13A	8.33702	7.95659	8.57903	17.7891	13.7	9.55795	16.7014	14.2528	12.4976	9.38194	8.22608	17.7645	8.27213	17.367	13.0861	12.5329	15.136	13.1231	12.0961	18.6375	18.587	20.2921	19.2754	19.0391
ANKRD13B	51.2307	1.82233	3.61516	15.6147	10.2265	31.1967	6.40175	5.36063	8.86045	13.6766	13.9909	8.35831	16.6043	7.26652	2.62428	7.63399	6.3906	30.515	3.40825	1.58038	2.73099	2.88558	3.16132	1.56752
ANKRD13C	5.17264	6.4916	4.9455	3.26163	3.88028	5.88869	6.36099	4.68371	4.95322	4.74216	4.38523	3.36178	4.05681	4.29939	4.06002	5.28232	4.29037	4.59353	5.18287	5.57466	5.30657	4.46433	4.81591	5.11507
ANKRD13D	18.2772	20.0323	14.312	17.1221	12.3251	18.1685	20.474	20.442	16.5323	17.8552	17.958	10.7232	41.7218	16.9454	11.2038	18.105	14.2455	28.169	14.7937	10.81	12.5068	19.1445	13.3416	13.6385
ANKRD16	3.77384	2.68109	9.9355	4.09447	2.86778	4.8469	5.08439	2.51401	2.56419	4.40608	4.24985	3.7301	6.44668	4.38848	3.55164	2.17204	2.4578	2.92558	2.17474	1.84349	3.50902	4.54205	2.91821	3.88044
ANKRD17	40.6289	12.783	5.73721	14.6083	14.8144	23.3586	18.5005	13.7432	17.4814	20.3036	15.2425	12.8415	7.52526	16.952	8.21021	13.5508	16.0922	10.8022	11.5551	17.4213	17.4408	16.2375	19.5653	15.0944
ANKRD18A	7.0778	1.83465	1.02448	2.51174	15.9667	2.50752	1.20078	3.89523	9.60167	2.57914	2.71623	3.9329	3.44932	0.922787	0.400273	11.6695	6.6776	9.89811	1.6456	0.487386	0.403354	1.4322	0.685833	0.391109
ANKRD18B	2.09698	3.17036	1.2862	0.00961924	3.57008	0.0143083	0	7.34298	2.30811	0.0434052	2.07399	1.90299	0.0610196	1.0849	0.0110713	7.6658	4.57	4.07961	1.23651	0.0138653	0.0702849	0.188349	0.0136577	0.0998552
ANKRD18DP	0	0.421232	0	0.0254449	0.637334	0	0.0344021	0.663736	1.05647	0	0.0741932	0.0624307	0.0461638	0.0146378	0.014626	0.205591	0.0121287	0.137006	0.0501728	0.0183834	0.0132836	0.0177996	0.0361925	0.0264253
ANKRD19P	1.65163	0.743043	0.170075	0.490805	8.0237	0.292011	0.73056	1.77934	2.90426	3.13113	0.310351	1.51278	0.475474	0.940862	0.525915	3.23265	1.12469	17.592	0.800164	0.403038	0.700589	1.05332	0.816195	0.90096
ANKRD2	0.0739301	0.0711726	0.201006	0.133177	0.0404276	0	0.0392067	0.145466	0	0.0864102	0	0.0236816	0.145633	0.397902	0.165077	0.0519716	0.280966	0	0.168168	0.211442	0.361991	0.373208	0.229165	0.110862
ANKRD20A1	0.0285099	0	0	0.061983	0.229832	0.0153607	0.0139537	0.141972	0.176241	0	0.0602085	0.185829	0	0	0	0.296723	0.0295114	0.0556317	0.0162886	0.014893	0.0539179	0.419074	0.0586936	0.139433
ANKRD20A11P	0.557385	0	0.0465152	0	0.112325	0	0.108794	0.180991	0.0911987	0	0.234702	0.262614	0	0	0	0.216035	0.115667	0	0.0631395	0.413281	0.334763	2.52437	0.462226	0.291743
ANKRD20A12P	0	0	0	0	0	0	0	0	0	0	0	0	0	0	0	0	0	0	0	0	0	0	0	0
ANKRD20A19P	0.05754	0.00851755	0.0160252	0.0556555	0.00966145	0	0	0	0	0.0471257	0	0	0.0377939	0.024025	0.00801508	0	0.0463131	0.0562097	0.021943	0	0.01452	0.0194544	0	0.00721914
ANKRD20A2	0.128319	0	0.0119118	0.0929777	0.732613	0.115253	0	0.08518	0.129241	0.046603	0.0301001	0.371657	0.00935726	0.0237714	0	0.203994	0.0295113	0.264278	0.0244367	0	0.0862729	0.10115	0.117395	0.0965283
ANKRD20A3	6.42146e-06	0	0	6.6097e-06	0	6.53749e-06	0	6.84178e-06	6.73861e-06	6.30146e-06	7.00164e-06	4.5707e-06	6.76361e-06	6.93364e-06	0	6.80456e-06	6.64456e-06	6.56015e-06	6.5917e-06	0	6.74032e-06	6.94736e-06	6.36354e-06	6.36995e-06
ANKRD20A4	0.170787	0.429687	0.0713392	0.0721892	1.5629	0.559904	0.404122	1.04873	0.762343	0.72889	0.73629	1.08765	0.0747814	0.0237357	0.0474658	2.25841	0.883932	0.166611	0.0162662	0.133858	0.247601	0.375038	0.0732413	0.0535324
ANKRD20A5P	1.2642	0.0238854	0	0.282663	0.582619	0	0.105352	0.187566	0.0997589	0.01466	0.0710001	5.00401	0.0529994	0.033652	0	0.122464	0.148487	0.0393692	0.0230602	0.30912	0.305225	1.26781	0.304483	0.445206
ANKRD20A8P	2.82768	0.012072	0.0113573	0.128079	0.712197	0.131894	0.0399347	0.189584	0.246491	0.103725	0.100476	0.652402	0.0535736	0.0907069	0.0113385	0.194524	0.121954	0.265294	0.0233093	0.0284077	0.29824	0.275595	0.195866	0.31706
ANKRD20A9P	0.283682	0.0497485	0.0863024	0.0804981	0.431188	0.0652545	0.0939016	0.161359	0.243557	0.0818395	0.249821	0.13809	0.0760105	0.0541694	0.067886	0.460577	0.0737862	0.270495	0.0598929	0.0414339	0.0603743	0.231277	0.0689981	0.095652
ANKRD22	0.398502	6.67965	8.08396	1.76941	0.0125461	0.731844	6.13408	1.83702	0.390088	1.29698	0.788978	0.92241	1.64405	15.2318	6.56816	2.68957	2.87861	0.632062	0.348839	0.84542	1.71492	0.441883	3.11362	2.38949
ANKRD23	3.41164	0.761579	0.749927	2.75732	1.62814	1.25616	1.5035	1.90139	2.7429	2.00562	1.6634	1.29907	0.890999	1.37839	0.978555	3.42221	1.98324	2.11794	0.876811	0.375986	1.01005	2.02011	0.986611	0.854776
ANKRD24	2.44993	2.09913	0.154282	2.89169	7.35499	0.504476	0.892149	0.548135	10.8895	3.62527	2.05397	3.00566	1.39081	0.626594	0.431546	1.02514	4.51925	3.18449	0.309681	0.540017	0.456455	1.18575	0.506674	0.389084
ANKRD26	6.85469	3.43293	2.83665	2.98119	14.2696	4.48092	4.96473	3.27744	6.60072	5.54425	6.75921	5.14121	3.68879	3.71163	2.19172	10.298	2.81324	8.10617	1.40136	2.04091	3.56866	5.87941	3.8853	3.8535
ANKRD26P1	0	0	0.00661051	0.00574172	0.00797046	0	0	0.0158096	0	0.00864624	0.0167134	0.0140733	0.00519664	0	0	0.010301	0	0	0	0	0	0.00802704	0.00813399	0.0178713
ANKRD26P3	0.0267506	0	0.290528	0.0290815	0	0.00720964	0.026194	0.00888318	0.0220476	0	0	0.00792464	0	0.0334686	0.0111569	0.0173993	0.0369185	0.026103	0	0.0139737	0	0	0	0.0201261
ANKRD27	28.1671	13.868	10.7918	14.0825	9.31418	8.58297	11.4915	8.41284	8.68982	8.94254	11.0479	11.0376	7.53245	9.31386	9.37428	83.5139	10.5068	10.3234	9.67572	11.9376	11.4164	11.6966	11.376	13.2005
ANKRD28	7.18099	7.08119	5.25372	4.8776	6.63302	14.0187	7.10983	6.26641	6.32877	4.60345	6.91313	5.38898	7.62852	4.97255	3.80389	5.10206	7.41592	7.75849	5.90865	13.9227	10.2299	6.43579	11.3265	6.8843
ANKRD29	0.642726	0.0796331	0.524449	0.501732	0.168562	0.0582211	0.643911	1.59628	1.14242	0.159734	1.06056	0.823504	0.873743	0.777841	0.984173	0.777564	1.14649	0.346293	2.1196	16.2416	17.5202	13.1035	16.6095	19.4701
ANKRD30A	0.0223737	0	0	0	0	0	0	0	0	0	0	0	0	0.0466859	0	0	0	0	0	0	0	0.0113438	0	0
ANKRD30B	0.0106431	0	0	0.0154378	0	0	0.0729676	0	0	0	0	0.435274	0.00699063	0	0	0	0	0	0.00608677	0	0.0241671	0	0	0
ANKRD30BL	0	0	0.0331296	0.592896	0.992793	0.322386	0	0	0	0	0.0665187	0.111835	0.133092	0	0	0	0	0.473248	0	0	0	0	0	0.023667
ANKRD30BP2	0	0	0.0122619	0.0212687	0	0.0158182	0.0143709	0	0	0.00799521	0	0.0521683	0.0192804	0	0.0244701	0	0	0.0286339	0	0	0	0	0	0.0220818
ANKRD30BP3	0	0	0	0	0	0	0	0	0	0	0	0	0	0	0	0	0	0.042401	0	0	0	0	0	0.032839
ANKRD31	0.168643	0.0927302	0.0872297	0.0524516	0.0566329	0.0953604	0.0708018	0.0427906	0.112625	0.0482673	0.0254472	0.138087	0.00527484	0.0134188	0.0604549	0.146381	0.0332391	0.0235457	0.0137858	0.0335018	0.030406	0.0733291	0.0990789	0.0483732
ANKRD33	0.0996272	0	0.0684992	0	0.0334571	0.0490496	0	0.0218216	0	0	0.259565	1.06724	0.0218047	0.055058	0.0822594	0.0790382	0	0.0265668	0.291989	0	0	0.027646	0	0
ANKRD33B	8.72445	0.0954044	0.538436	7.34998	0.267904	0.278995	2.78102	0.852881	0.704912	0.464481	1.80453	6.59485	0.86331	0.671411	0.128522	0.552905	0.902973	0.175082	0.231325	3.94313	2.34415	1.53656	2.97972	2.0956
ANKRD34A	0.304068	0.699568	0.184746	0.250399	0.348111	0.148984	0.54133	0.568986	0.216419	0.241013	0.277263	0.122825	0.226944	0.357324	0.253577	0.251695	0.43873	0.175304	0.552926	0.259951	0.313655	0.294188	0.256036	0.353529
ANKRD34B	0.113541	0.123235	0.0737781	0.0457249	1.65227	0.32647	0.432387	0.226316	0.426362	0.680973	0.559482	0.284064	0.149148	0.442053	0.126328	0.820658	0.356907	0.295512	0	0.0263536	0.0477262	0.0511583	0	0.0284777
ANKRD34C	0	0	0.0225128	0.00651646	0.0904835	0.00969323	0	0.209268	0	0	0.0379443	0.0266234	0.584032	0	0	0.105227	0.0185883	0.0877538	0	0.00936997	0.0136001	0	0.0184713	0.0270466
ANKRD34C-AS1	0	0	0	0	0	0.055841	0	0.737947	0	0	0	0.123996	0.278233	0	0	0.8152	0	0.100707	0	0	0	0	0	0
ANKRD35	9.99748	3.18607	0.48671	0.142166	7.20853	3.03467	3.55698	1.05263	0.997793	3.26897	3.36853	0.271592	2.26687	3.6665	2.34443	4.44639	2.32624	2.29734	1.55085	1.76187	1.94188	1.74009	1.76844	2.18969
ANKRD36	21.7185	5.65097	3.1159	14.1937	19.4145	3.65086	3.34308	13.8561	22.8482	9.64097	9.06868	4.47281	3.25072	4.67709	2.9195	19.2713	8.27128	19.8924	2.26216	2.34298	3.40289	7.73972	4.23073	3.56375
ANKRD36B	8.91885	5.92173	2.52465	7.31899	9.02606	4.42915	5.08663	10.3697	16.8672	7.99792	8.72748	3.96258	4.81005	5.33303	2.73056	7.21407	5.98496	19.9584	2.05807	1.50387	2.12856	5.13667	4.18101	3.18996
ANKRD36BP1	8.41222	2.27291	2.28495	5.40069	8.24083	6.00114	7.51531	4.33258	9.30657	4.18954	6.60042	4.45677	3.55533	5.48445	3.0828	8.4602	6.71476	7.12469	4.5763	6.66331	5.31384	3.1487	5.79681	3.53962
ANKRD36BP2	3.39944	1.5639	9.17317	1.36265	4.40813	0.861362	13.973	1.69776	6.54262	7.11146	4.81282	1.74853	1.88091	2.92401	10.2749	2.53121	5.13128	8.37117	0.232969	0.661559	1.32912	5.08938	1.6571	3.2122
ANKRD36C	14.1525	4.72178	3.77154	6.96857	14.8023	4.62489	3.39237	11.4328	15.9094	8.78641	7.77347	3.14907	3.95175	4.25509	3.07831	11.1153	5.03862	19.1254	2.09435	1.98073	3.04582	5.97341	3.33271	3.81108
ANKRD37	8.61615	4.90563	17.5138	3.81377	1.86044	1.85412	3.60019	6.35296	1.78623	6.72355	4.24337	4.22114	2.19938	9.02862	9.928	4.76101	4.59159	5.64719	2.81975	12.7285	3.12448	3.98321	3.19681	9.33995
ANKRD39	18.3417	35.8718	28.0703	15.2173	7.71306	9.2818	9.92387	14.2276	11.0744	15.4781	14.1985	8.35863	19.243	10.4694	22.389	8.002	12.3994	9.48928	9.61854	10.6127	9.83745	8.76949	8.55768	9.53429
ANKRD40	21.2081	12.3666	18.5809	22.9014	12.3083	13.4765	14.3225	13.0955	18.0416	12.4603	22.1822	17.6784	18.0277	13.3922	12.9516	18.4742	16.082	16.3733	16.9	24.9082	24.6206	19.531	22.4049	22.806
ANKRD42	1.67011	14.4788	1.99189	2.04018	3.86841	2.30925	4.04133	3.76108	4.40829	3.81305	5.25124	2.15771	4.01919	2.80005	1.64233	1.66337	3.00262	3.04062	3.49754	4.95138	4.42543	5.51515	4.57622	5.64309
ANKRD44	2.27415	9.88581	3.06096	6.95178	2.99063	4.07718	7.10422	6.28896	5.14326	4.35212	2.58395	2.96116	3.96976	7.7913	6.87212	4.74901	7.34083	3.30952	3.44372	11.3387	11.8528	9.71332	12.725	9.76964
ANKRD44-IT1	0.513357	0.0505451	0.142798	0.0408977	0.114949	0	0.0556611	0.370181	0.373226	0.152358	0.12008	0	0.299559	0.0938785	0	0.515741	0.0394587	0.16486	0.0322978	0.302221	0.256873	1.43485	0.177421	0.0426424
ANKRD45	0.115297	0.290008	2.76084	0.806601	3.93007	0.165485	0.7335	0.814248	0.696147	0.501377	0.223092	1.26272	1.6154	0.015999	0.111865	0.59937	0.0663227	4.08071	0.449745	0.402276	0.232351	0.778373	0.514662	0.650033
ANKRD46	11.7437	9.8701	16.5112	7.25888	5.70671	4.92154	4.91943	3.76767	7.57111	8.87714	6.20141	9.30447	15.6661	6.09135	11.4648	4.48308	4.34882	10.8712	6.19053	7.28531	8.55535	6.455	7.22485	10.0759
ANKRD49	9.17288	13.7328	17.6942	9.85457	8.05114	5.69673	11.7511	9.69704	11.4266	7.99677	8.54734	5.25706	14.9115	12.5221	19.5662	11.5389	6.04361	12.3841	11.5105	5.43488	7.02705	7.31186	7.83789	8.57641
ANKRD50	8.62891	2.86305	1.07634	4.62566	6.92202	11.5632	3.61618	5.24125	6.98413	5.0492	3.18793	4.69359	3.33385	3.96963	3.12036	2.94733	4.89579	5.20078	5.96721	6.53685	9.78235	5.34459	8.21135	6.3658
ANKRD52	14.5778	4.85017	3.01531	18.4834	14.9312	10.1	7.42868	8.78286	20.4692	10.2117	19.5106	13.9207	6.78786	7.30045	3.28147	12.222	13.6493	19.5168	9.69404	6.65133	7.75768	10.9713	8.31995	7.13851
ANKRD53	0.267129	0.39769	0.20078	2.68616	2.00888	3.57145	0.535784	2.06499	4.71164	0.769275	1.30732	2.01777	1.39441	0.399401	1.3339	1.04023	1.30261	3.55729	0.894933	2.03549	0.799001	0.861772	0.687694	0.814773
ANKRD54	12.6925	10.9099	14.4272	8.89834	32.7553	11.6279	10.6174	10.0388	15.0848	31.2205	14.9633	8.31063	23.9825	16.0734	11.8425	9.19932	12.6613	19.5167	16.076	7.92382	7.39546	11.4386	7.58312	11.7438
ANKRD55	0	0.0550723	0.138188	0.134648	0.187513	0.133518	0.344046	0.328346	0.204268	0.808804	0.0872948	0.159118	0.203721	0.395826	0.189036	0.0806091	0.157037	0.0604081	0.0708075	0.259874	0.31248	0.104682	0.426157	0.264217
ANKRD6	1.25654	14.99	3.37414	4.54591	6.61255	12.2158	7.18442	5.70918	14.1905	9.35201	9.87846	6.29878	3.42425	4.6455	5.44376	6.40106	4.64489	7.947	6.04132	3.95337	4.56378	4.17701	4.13365	3.28301
ANKRD60	0.0441869	0.0653929	0	0	0.014839	0	0	0.0195503	0	0	0	0	0.00967385	0	0	0	0	0	0.00841605	0	0	0	0	0.0110793
ANKRD61	1.19251	0.246776	0.265491	1.48837	1.52192	0.532122	0.738007	0.702886	1.8588	0.98457	0.921631	0.774298	0.234901	0.526173	0.130846	2.2655	0.961491	1.42411	0.406645	0	0.179571	0.361026	0.328734	0.32771
ANKRD62	0.0622045	0.00920768	0.0346478	0	0	0.0167777	0.0710789	0.262071	0.068394	0.0452689	0.0985394	0.0184354	0.00680955	0.0173109	0	0	0.0572225	0.0101254	0.509933	0.0432829	0.039237	0	0.0106634	0.0312139
ANKRD62P1-PARP4P3	0.108561	0	0	0	0	0	0	0	0	0	0.152587	0	0.261376	0	0	0	0	0	0	0.0380868	0.0272633	0	0	0.0271353
ANKRD63	2.40334	0.0520573	0.577888	0.0425011	0	0.208625	0.0114812	0.0077931	0.0869876	0.127896	1.62176	0	2.12526	0.088052	0	0.0305096	0.121337	0.0228907	0.0469219	0	0.0443588	0.011887	0.0241221	0.017645
ANKRD65	27.012	35.3799	3.06039	7.71618	78.1587	50.7325	17.4457	23.3062	39.732	13.935	11.8573	37.4977	30.6296	38.5419	23.9016	14.8096	20.6359	43.4937	33.3975	9.03085	9.46956	15.981	10.4335	10.9742
ANKRD66	0	0.512994	0	0	0.116668	0	0.0564902	0.488218	0.0946886	0	0	0	0	0.142888	0.141615	0	0	0	1.34378	1.77961	0	2.67925	0.180103	3.02926
ANKRD7	0.547707	0.261527	0.0703438	0.454786	0.891447	0.338195	0.288129	0.303132	0.483693	0.045322	0.133182	0.42263	0.885207	0.03483	0.0346288	0.272759	0.0582411	0.774566	0.358985	0.044429	0.0634151	0	0	0.0631307
ANKRD9	1.96412	5.85818	5.23113	7.20372	8.35922	7.42737	2.88023	4.4494	4.0325	6.05188	6.35528	8.18236	6.67103	1.79629	1.00625	4.65406	9.98983	4.79559	5.56914	2.35059	2.65449	4.10495	2.97258	6.96017
ANKS1A	9.08546	4.99906	3.56982	6.03036	9.63645	30.4708	8.84081	10.3957	12.8615	8.4988	14.89	13.0237	6.29288	6.3508	4.90604	9.72775	7.27078	21.3863	9.1566	28.407	36.2481	19.0398	32.2335	21.602
ANKS1B	2.30738	2.04181	2.0966	3.88344	8.34036	2.53143	1.30081	2.37788	4.78924	2.08696	3.53426	5.74579	2.66458	1.2126	1.51228	3.06032	1.27448	4.25747	3.08355	1.98894	1.51336	1.72509	1.45892	2.16193
ANKS3	14.6878	5.51826	2.60155	4.37811	8.79467	4.90287	6.68376	9.85974	4.10104	8.8324	5.70448	5.59526	3.75883	5.10422	4.17089	11.6698	6.90593	7.45099	7.00216	4.73561	5.93745	7.91369	5.41718	6.594
ANKS4B	0.210152	0.062193	0.0731456	0.0126794	0	0.00942995	0.0171427	0	0.0144233	0.00952689	0	0	0.0230035	0	0	0.0682984	0	0	0	0	0.0264773	0	0.0180346	0
ANKS6	7.6324	4.02142	2.09593	9.64038	5.35811	4.13549	3.18683	3.13368	7.46014	4.82196	5.78122	6.96853	5.25124	2.49456	1.87501	7.60743	4.17756	5.49507	7.78144	4.73348	4.39928	5.35644	4.81891	3.91445
ANKUB1	0	1.38703	0.103015	0	0.442043	0.0662989	0.0512551	0.485494	0.223208	0	0	0	0	0.591198	0.114678	4.88307	0.0340675	0	0.72594	0.155201	0.0395462	0.308734	0	0.892276
ANKZF1	17.5167	18.089	10.1251	8.37805	19.5852	17.8878	15.6432	15.3257	11.7586	13.5972	24.4433	11.2629	13.548	15.3057	11.1282	22.871	13.0971	17.6212	8.09525	6.87595	7.83457	15.6023	10.897	11.8976
ANLN	26.0553	17.3625	15.2088	25.6092	16.9788	6.6584	5.30067	5.00017	14.8485	9.91083	13.0218	7.44672	19.2861	8.3014	10.9358	5.84958	7.86483	17.8777	14.1553	0.978825	2.21162	0.981859	1.53407	0.357398
ANO1	7.30741	2.7815	0.981099	4.61473	6.63667	11.057	5.23484	11.6195	7.72235	13.9547	8.07069	9.71596	11.7478	5.85828	3.15674	6.88273	17.9578	10.2735	10.7593	14.9448	13.3646	12.7143	16.7506	19.0592
ANO1-AS2	0	0	0.14106	0	0	0.0447852	0	0.054111	0.068846	0	0	0	0	0	0.068046	0	0	0	0	0	0	0	0	0
ANO10	6.81925	10.5001	8.39555	6.00244	5.41335	10.926	8.87674	11.4589	5.73934	6.27695	6.2029	7.66345	9.98007	10.0893	7.33838	4.63017	8.05756	4.58742	10.1148	18.4016	16.889	12.7993	13.4163	12.7485
ANO2	0.390563	0.107618	0.371293	0.0975889	0.108529	1.21962	0.0922947	0.563508	1.73165	0.822142	5.42961	0.931513	1.13229	0.0449108	0.0336772	0.543105	0.325266	5.45393	0.873052	0.769892	1.42933	1.66554	1.13652	2.55035
ANO3	0.0408557	0.0232039	0.0363809	0.094886	0.114052	0.0140973	0.00852812	0.0753756	0.0265367	0	0.0643839	0.010325	0.0228793	0.0436449	0.0291267	0.0212763	0.355042	0.0255272	0.109602	0.508689	1.07786	0.21213	0.722578	0.229481
ANO4	0.0655347	0.533361	0.0328497	3.57026	5.67321	0.694498	0.0385032	0.937132	0.826297	0.485498	0.656769	0.133229	1.10648	2.5644	1.00279	0.255769	1.60208	10.012	0.470894	0.109538	0.899466	0.132868	0.234493	0.151838
ANO5	1.59495	0.0450723	0.102966	3.40405	1.26349	1.17428	0.0994426	1.36703	2.21309	0.257482	0.627728	1.14798	0.204738	0.127182	0.103117	3.79523	1.40998	0.772204	3.69181	1.67791	1.61953	1.41927	1.54271	0.775122
ANO6	15.52	8.53037	16.8809	17.9414	7.56798	31.8503	12.7644	15.3737	8.75301	12.6645	21.7393	12.5038	7.34571	12.8489	14.906	13.8949	17.1505	19.3375	12.8218	38.8632	45.079	25.5907	38.6043	41.6416
ANO7	17.8576	0.287421	1.20171	0.165122	0.205298	0.523548	0.223038	0.35055	0.316222	0.183054	0.189866	0.440686	0.046966	0.16004	0.160096	0.358727	0.340033	0.397655	0.431759	0.162729	0.217695	0.498294	0.209654	0.117265
ANO8	7.74353	3.24796	3.73238	10.3215	19.4192	14.3188	4.63165	6.67511	21.4594	11.2863	6.1138	9.19186	8.3724	5.64657	3.47071	2.85218	9.68312	20.6195	7.02237	3.48326	4.26403	5.42339	4.00786	3.25426
ANO9	33.8449	42.4451	4.97352	0.974988	3.82041	9.8368	33.1815	33.4746	7.36967	20.2413	17.3572	5.41401	5.72582	18.5534	6.87245	31.5576	13.5149	9.10069	12.719	4.85713	5.45169	9.45895	5.83958	4.1169
ANOS1	1.48646	9.12675	2.27277	0.828598	3.27294	6.26614	3.16008	3.05244	8.76783	1.61212	10.8856	1.71286	4.00614	3.46364	3.51922	2.35449	7.38919	0.651565	11.1023	26.3277	42.4399	13.7683	19.8034	17.9432
ANP32A	141.169	26.7103	82.7663	108.424	51.1744	69.2037	40.2755	39.7784	46.8719	66.7161	94.0863	61.5036	104.337	53.1522	39.3069	34.2928	46.8219	95.493	41.1938	64.3691	53.9353	51.2725	59.1981	60.4392
ANP32A-IT1	2.51614	0.136228	0.0897179	0.233394	1.08198	0.429822	0.58581	0.53948	0.594109	0.367603	1.0528	0.381676	0.0403064	0.358093	0.0511385	0.957685	0.391762	0.748113	0.0964188	0.112272	0.197244	0.730693	0.221112	0.0692379
ANP32AP1	0.384551	0	0.0801461	0.0682772	0.0968821	0.152283	0	0.0611424	0.312395	0	0	0.112597	0	0.156353	0	0	0.0666551	0.0915813	0	0	0.143307	0.0961031	0	0.0714661
ANP32B	225.76	103.648	200.356	220.736	266.986	174.013	93.1763	86.493	166.652	174.159	121.959	226.489	244.52	140.366	128.801	160.235	123.659	316.165	129.82	111.047	142.152	110.196	109.495	144.853
ANP32C	0.825515	0	0	0.0731602	0	0	0	0	0	0	0.216619	0	0	0	0	0	0	0	0	0	0	0	0	0
ANP32D	0	0	0	0	0	0	0	0	0	0	0	0.185431	0.214393	0	0	0	0	0	0.175783	0	0	0	0	0
ANP32E	95.3025	26.9015	50.1564	49.2472	31.5642	15.867	28.3302	17.2482	42.3901	29.4562	37.5268	46.8914	40.6048	23.113	16.9114	26.505	31.0769	32.9379	31.7281	18.3436	18.2866	12.1018	14.7063	17.5673
ANPEP	1.36747	2.25861	3.22163	2.72528	0.647509	2.18903	19.2547	10.2247	2.46813	3.29392	3.40742	8.49868	1.58973	29.2079	3.50129	4.41142	9.06838	0.667125	13.8177	40.0489	17.2444	34.4579	25.0782	19.8762
ANTXR1	13.8002	17.4509	17.44	32.0313	11.4048	28.4377	80.385	42.4222	21.4074	24.4163	27.6377	22.8455	16.7577	39.9782	41.0374	14.6044	58.3571	10.0044	39.7394	57.4675	69.5468	39.6571	60.9181	54.3961
ANTXR2	3.80343	4.82267	5.68943	5.319	9.64615	15.1406	15.3289	12.1337	5.03874	4.90193	4.60127	9.30588	6.48933	17.8063	13.0286	3.87342	13.8251	2.66515	12.6024	25.184	22.3946	15.8305	25.1154	26.4794
ANTXRL	0	0	0.0764077	0	0.0921667	0	0	0.0755624	0	0.0124106	0.0241314	0.013532	0.0300391	0.0190197	0	0.0297051	0.0157902	0.0222545	0	0	0	0.0231454	0	0
ANTXRLP1	0.102043	0	0.681343	0.293094	0.0640878	0	1.19549	0.332169	0.259147	0	0.133837	0.180415	0.234476	0.8589	0.891993	0.791618	0.211703	0.295448	0	0.215842	0.268357	0.462518	0.13204	0.45812
ANXA1	1300.64	45.5231	5674.73	21.4183	9.75001	22.1242	102.663	74.2656	27.6991	32.9561	95.8208	22.7313	30.0814	88.3103	97.3163	44.1547	67.6652	15.3869	117.231	443.077	296.62	234	266.302	321.374
ANXA10	0	0	0.357706	0	0	0	0.0380627	0.0510388	0	0	0	0.0459874	0	0	0	0	0.107667	0	0.0442805	0	0	0	0	0
ANXA11	31.3196	64.9931	65.7959	22.432	10.3682	40.8515	73.2935	61.7858	20.0522	49.3996	46.222	46.2588	51.4465	93.161	61.3904	31.2289	53.4412	29.8967	48.3759	142.645	111.021	123.094	119.365	122.46
ANXA13	0.62232	0.0333684	0.0628233	0.0271026	0	0.0403113	0.11031	0.148005	0.0926302	0	0	0	0.148225	0.0311443	0.141174	0.0974997	0.233984	0	0	0.0792324	0.0566749	0.44927	0.223625	0
ANXA2	160.371	419.736	608.196	330.452	46.6036	153.413	693.571	494.098	147.077	329.356	321.143	561.355	356.117	657.931	916.076	195.357	400.824	161.713	615.912	1203.11	988.133	906.275	903.191	912.336
ANXA2P1	0.0426735	0.0378408	0	0.0614103	0.0859924	0.137	0	0.111617	0.244935	0	0.0449636	0.0503572	0.0280185	0.0705447	0.0350648	0.165747	0.147481	0.330278	0	0	0.0321124	0.215213	0	0
ANXA2P2	0.220042	0.858486	0.881693	0.633106	0.0886829	0.164779	0.601844	0.920219	0.144308	0.260153	0.0927317	0.337498	0.520103	1.12719	0.903428	0.0569649	0.669268	0.127679	0.0249886	0.650116	0.595963	0.48817	0.546322	0.626292
ANXA2P3	4.49447	0	0	0	0	0	0	0	0	0	0	0	0	0	0	0	0	0	0	0	0	0	0	0
ANXA2R	3.12283	1.71011	7.4752	8.98078	38.2667	12.6201	3.85738	6.89501	11.6667	6.23849	0.77404	6.6085	10.0103	4.20925	3.88038	19.8483	5.6513	15.6687	5.18704	2.13349	3.66105	3.79626	3.65936	3.81705
ANXA3	5.21163	2.26635	20.2224	1.62106	0.892309	4.87689	13.9194	11.1429	6.54559	0.183893	13.9342	4.80931	10.7587	1.49619	5.79122	3.35635	5.93031	0.62771	23.5693	143.914	145.719	89.3909	98.3578	171.213
ANXA4	125.453	47.8651	160.28	11.6295	5.47816	12.6691	27.9697	29.7893	11.5357	7.13716	26.2945	70.5868	15.7213	35.3584	47.0933	36.6755	29.9508	3.61326	35.0431	92.3046	86.0585	52.5225	77.2192	74.2543
ANXA5	158.939	162.661	274.624	141.291	64.3193	213.368	224.803	206.35	131.276	176.42	119.383	178.265	209.073	280.639	337.021	85.0436	182.196	76.6474	195.367	463.862	375.507	287.224	339.337	339.264
ANXA6	25.5623	57.2936	33.1003	71.2149	23.0533	43.6831	89.0958	93.7963	32.735	47.6908	24.8347	69.0175	44.0139	43.3085	84.4716	36.6076	70.6289	32.7214	78.3512	115.736	109.932	78.9242	99.7787	98.0273
ANXA7	29.8782	116.005	170.553	29.417	26.1076	42.0874	51.8609	39.5571	27.7442	46.9218	25.5699	38.005	43.4369	81.99	130.114	28.8774	47.9245	31.4556	60.1944	77.6223	76.8514	53.4639	62.0454	69.111
ANXA8	0.0770752	0.0254128	0.343326	0	0	0	0.201071	0.412189	0.211881	0	0.18973	0.0338636	0.0564228	0.047551	0.170367	0	0.106455	0	0.659076	2.02121	4.69327	3.30066	2.59659	1.79922
ANXA8L1	0.352488	0.0446897	0.967268	0	0.0253662	0.0148804	0.46798	2.23529	1.40814	0	0.743724	0.131265	0.760573	0.0460853	0.751466	0.26153	0.712797	0.0269406	3.81812	13.9151	21.4951	7.5137	9.33009	22.1935
ANXA9	4.11306	1.44408	0.716605	0.405841	0.327942	1.12784	0.868132	1.14952	0.778201	1.02449	0.655354	1.8716	0.796686	0.834949	1.54208	2.22672	1.04233	1.03453	0.505615	1.11877	2.81231	2.57246	2.13749	1.04387
AOAH	1.29109	5.13002	12.6206	5.03408	0.599396	1.94269	11.6682	8.96747	1.39693	4.69921	1.78808	4.29554	6.30939	42.148	17.6595	10.1049	8.32136	3.29108	2.54197	7.91317	7.64494	8.30563	14.7666	16.5916
AOAH-IT1	0	0	0	0	0	0	0	0.0905618	0	0	0	0.0849213	0	0	0	0	0	0	0	0.159332	0	0.144773	0.307503	0
AOC1	0.191581	74.2767	0.248921	0.153969	0.193016	0.629821	8.7746	16.5852	0.332879	0.670467	1.50503	18.7033	0.209698	6.72855	43.2144	1.48799	0.672414	0.145056	14.1561	0.891837	0.594985	0.495618	0.416773	1.10378
AOC2	1.09623	0.0682937	0.30523	0.347962	1.59358	0.124218	0.244705	0.865849	0.899117	0.250895	0.426256	0.543878	0.169895	0.624474	0.370666	2.14615	0.921168	1.82872	0.651575	1.46443	1.02961	1.46388	1.2131	0.838512
AOC3	8.59268	4.69816	4.54581	5.57331	3.95814	5.47626	15.3689	39.0857	11.7056	8.48988	9.52698	4.83327	4.93152	11.4421	11.7987	5.91496	17.3266	3.92274	27.6407	230.055	157.739	113.938	120.034	216.49
AOC4P	0.0255373	0.0453281	0	0	0.025729	0.0411696	0.12491	0.337019	0.0210027	0.0138409	0.107762	0.0151044	0.0167706	0.127322	0.063506	0.198929	0.0705373	0.0993214	0.087348	0.267851	0.385538	0.490825	0.289682	0.441123
AOX1	0.337421	0.361382	2.23876	4.27606	0.0699868	0.246286	1.30253	2.95829	0.761147	0.227547	0.10481	0.200015	0.488884	2.70141	0.953687	0.477935	0.849006	0.116325	1.70294	37.8534	20.9824	15.803	22.9038	11.579
AOX2P	0	0	0	0	0	0	0	0	0	0	0	0	0	0	0	0.0173644	0	0	0	0.0139454	0.0100983	0.0135307	0	0.0100514
AP1AR	19.262	6.60619	9.38865	6.50159	5.59313	7.46553	6.1684	3.64426	8.13275	7.43074	6.89186	3.94647	6.37077	6.53591	6.84304	6.00349	3.97841	4.85978	5.54928	7.53931	5.70879	5.34828	6.26542	5.88367
AP1B1	27.1941	18.705	13.6712	26.6518	29.4283	31.7793	37.2926	45.4861	31.5787	31.2061	18.1011	28.2434	32.26	52.1515	27.8401	22.6706	45.1893	29.3506	28.8712	38.5691	35.7193	34.8345	41.48	30.6167
AP1B1P1	0	0	0	0	0	0	0	0	0	0	0	0.0476371	0	0	0	0	0	0	0	0	0	0	0	0
AP1G1	8.28073	16.7568	9.85237	15.0281	17.1938	13.1971	12.1651	9.64433	10.6722	14.9508	8.94014	11.9475	8.67729	19.5073	17.4416	22.3783	15.2979	13.7972	12.2137	20.1823	17.0625	15.1813	19.3324	15.4491
AP1G2	40.4177	31.4441	11.2637	15.459	50.4143	25.3969	16.2869	22.355	39.017	23.9035	14.0355	41.4417	20.7607	22.3313	18.0293	49.3779	27.7666	25.701	24.9114	17.7467	17.1047	24.8291	19.619	14.6891
AP1M1	27.6318	24.3454	20.4783	61.8228	33.8335	22.6422	26.6272	33.0651	39.2225	29.1868	12.4244	29.9307	38.0202	35.8399	26.2843	14.6751	31.9837	49.2512	31.5107	37.1067	37.8831	33.9902	35.6708	34.5416
AP1M2	41.8746	53.1359	87.2475	0.380706	52.4721	31.5936	22.0151	28.0229	50.051	39.9921	33.4931	51.8494	42.2061	34.7348	59.377	30.5001	43.8294	28.7279	55.6548	28.7604	23.6904	25.4789	21.7749	19.6426
AP1S1	57.2564	70.4426	54.0444	29.995	42.6949	29.7878	32.2943	23.4604	33.3825	35.5978	29.1513	20.1593	50.9036	32.7962	59	24.856	23.2862	49.5033	40.071	19.7504	20.7481	16.6685	17.195	20.5901
AP1S2	7.46527	12.4561	29.4471	13.5446	19.8837	8.26017	9.73984	15.2512	13.9799	11.8183	7.4016	4.04312	14.3177	20.6095	17.4941	9.09506	10.9956	118.264	19.3753	13.8751	17.3703	15.7234	22.5236	21.9093
AP1S3	2.42845	2.9488	2.92943	0.547899	1.98471	1.95063	2.20825	1.6878	1.79758	1.56745	2.83901	1.44636	1.9124	1.77806	2.21282	1.26601	2.26556	1.99545	1.35997	3.23506	2.93436	2.90167	2.46039	3.32746
AP2A1	15.1552	28.0058	19.6097	59.3857	25.9942	34.0361	38.9475	36.0075	22.8167	30.853	24.0035	35.2531	33.3682	40.7219	21.1672	27.7734	36.2775	28.0126	32.4693	30.7612	33.8182	31.009	29.6784	28.3489
AP2A2	23.2304	28.3082	11.6041	50.0767	17.0334	97.5008	29.2434	26.6633	18.4502	29.954	22.8155	23.3279	21.5933	24.5822	11.8135	18.5029	19.8281	27.3757	22.32	25.348	27.552	29.8302	28.616	22.8553
AP2B1	46.2731	49.4033	23.7174	64.6327	42.4815	50.9401	51.3767	43.1453	51.2828	47.4897	28.7954	61.248	26.1233	48.5457	45.0799	43.7192	46.939	70.9745	53.3547	62.4235	64.8727	44.3477	57.3096	50.1403
AP2M1	244.464	169.573	302.98	370.603	173.628	296.945	218.275	199.237	148.798	167.611	224.843	402.455	228.912	180.143	281.19	165.138	263.073	159.755	204.567	206.418	204.635	169.429	186.796	184.248
AP2S1	49.3848	196.419	201.531	113.461	117.77	88.0405	81.1263	103.661	92.8648	114.604	69.1414	140.859	163.401	135.016	163.222	89.7501	118.302	68.6098	114.92	82.5958	69.4588	68.6955	65.0015	67.1814
AP3B1	7.07062	18.3229	12.4497	11.0251	8.26112	16.8907	19.6784	17.293	8.61145	14.7872	10.3567	26.4559	7.44175	20.8021	16.1055	12.6014	12.8068	7.15332	16.0988	21.0746	18.947	15.1833	18.4769	15.2965
AP3B2	18.1235	21.4633	2.46238	16.5493	17.9131	22.3904	11.278	13.9622	10.6829	22.6969	4.36012	7.13109	21.1534	8.47952	8.77174	12.1525	6.63885	18.7634	6.923	0.574232	0.301408	0.35212	0.32996	0.22113
AP3D1	46.4355	42.3779	10.8417	57.0221	47.598	39.5674	39.6951	48.2615	48.8622	43.9634	35.1726	60.7034	26.0347	47.8117	21.3918	25.2747	46.1827	73.8838	35.0446	41.2733	32.6562	38.3502	35.3238	28.964
AP3M1	9.60903	15.1381	23.8301	13.5946	9.31556	16.4603	10.7194	8.47841	9.13849	13.2021	10.7125	10.253	17.2775	16.2303	14.4429	9.10654	12.927	14.8488	11.7337	12.8231	12.9922	11.6679	14.0628	11.3104
AP3M2	11.511	17.5459	18.9083	29.4987	27.1218	11.9729	11.4056	11.2299	21.8511	24.9137	22.7948	25.7631	24.8969	16.8109	16.5404	14.9023	13.5551	25.8138	18.2138	5.54713	7.54341	8.36175	7.49956	8.75245
AP3S1	32.0602	31.2134	52.4756	24.3152	27.1001	21.011	30.1749	29.3565	35.0006	24.0967	20.8613	45.2369	23.2312	32.008	35.3433	38.1806	20.6732	20.404	32.1954	39.7635	35.5324	27.0737	36.0055	34.4013
AP3S2	7.10541	2.39847	6.57536	7.91184	5.84138	4.10022	4.51201	4.5334	5.23016	4.72834	5.74136	4.1422	3.47419	5.99798	5.61356	4.7867	4.86562	5.72146	5.04809	5.41985	7.02409	3.44222	3.00123	4.0061
AP4B1	7.36881	26.2566	11.4029	7.36324	9.04552	5.0674	6.47824	7.24457	8.89572	7.79841	9.04197	4.36584	10.9282	6.97	11.9904	8.34069	6.41071	10.9095	6.08533	4.4753	5.69776	7.65977	6.49996	6.90047
AP4B1-AS1	1.09869	0.668108	0.314579	0.452998	1.17021	0.134753	0.184175	0.536903	0.954257	0.424193	0.827557	0.278283	0.618363	0.416609	0.415107	1.22149	0.563786	1.31021	0.303834	0.164942	0.118354	0.602738	0.356443	0.212
AP4E1	3.01838	1.92009	2.27833	5.14432	2.07101	1.84435	2.40554	2.13996	2.24332	2.45812	2.5485	2.12423	2.99594	2.82155	1.55902	1.99839	2.13092	3.43197	1.75986	2.47827	2.33001	2.1367	2.31869	2.15007
AP4M1	24.3506	22.3992	15.2875	16.2514	28.0715	19.6431	15.0885	13.0445	26.7343	19.3931	26.1683	6.72145	30.2045	12.8068	22.9621	7.73129	13.2796	24.8562	13.0027	7.28334	7.68684	10.5634	8.25617	8.77233
AP4S1	1.98054	1.90235	3.49933	2.39626	3.54492	2.42912	1.59243	1.65423	2.9416	2.18961	1.24821	3.19808	3.0197	1.30704	2.62201	3.74411	2.34021	3.52451	2.82473	2.67909	2.64796	2.40772	3.21768	2.85804
AP5B1	6.09968	3.68798	3.03476	5.34692	2.25738	7.13927	7.45341	4.78148	4.68225	4.99095	3.96799	4.00787	6.64712	9.64994	2.84302	4.54818	6.1978	4.47377	7.54753	8.42928	8.60141	9.77811	8.71703	7.69766
AP5M1	15.5921	19.4006	19.7969	16.9844	15.9082	14.7249	10.3051	7.45609	16.5905	15.0521	12.889	13.5158	17.1055	12.0244	13.9796	9.86233	12.1518	16.2285	15.3064	10.8369	10.5902	9.01692	11.0454	9.14953
AP5S1	5.78909	14.6578	10.3871	10.6433	7.07142	7.7969	10.0762	10.2983	9.96762	9.28875	8.46063	14.6681	11.5007	8.93887	9.83864	7.55428	11.4833	6.89823	11.7625	6.95858	8.66188	8.66001	8.47328	7.30156
AP5Z1	5.5121	5.8672	3.13176	7.31418	9.58696	6.43463	7.61095	9.41231	8.86055	8.14096	4.01476	5.40649	5.71176	8.53786	5.47884	7.23318	7.00294	6.91978	6.33242	5.36382	5.48892	8.76778	6.53855	6.18162
APAF1	3.66108	3.47274	4.35688	11.4029	8.37401	5.80512	3.20623	3.17357	7.14829	4.72804	2.27461	5.51585	3.35154	4.57182	4.21413	4.63953	4.60127	6.46144	4.79978	4.13454	3.71008	3.14395	4.07793	4.19587
APBA1	1.71645	3.56408	0.263551	4.88766	2.50517	1.5523	0.675493	0.957952	2.49346	2.89872	1.3637	3.6364	3.04988	0.833651	0.509438	0.735467	1.62931	3.79317	1.17125	1.48381	1.59994	1.89798	1.69667	1.28701
APBA2	10.1637	3.66143	2.13283	39.3852	1.93918	56.6526	4.44255	9.34654	9.46049	14.1009	10.6794	5.03648	33.8761	7.46452	1.88602	2.68469	11.3362	19.4563	7.01784	3.63901	4.3104	2.54545	2.51322	2.10852
APBA3	11.2224	9.48395	9.27108	16.2581	11.0363	11.9337	11.6955	12.9025	9.35196	13.2428	7.49011	12.8012	15.2046	14.6013	14.3669	7.09632	11.2696	16.1358	13.9807	4.96236	6.96261	9.33045	7.99881	8.37479
APBB1	10.946	28.942	10.9974	65.743	23.2074	39.1873	22.5037	19.7764	18.1126	42.0941	17.6681	18.1074	37.8397	17.101	10.867	15.5314	14.7635	38.1037	16.8793	26.5671	26.4718	22.3725	21.265	27.2708
APBB1IP	2.08548	3.13176	4.80273	6.05082	0.431999	2.15039	16.7867	12.3088	2.32676	6.00629	1.85132	5.52659	5.08177	18.1244	12.0739	8.66255	12.7007	2.9426	5.06202	15.2817	14.1099	15.8482	22.7687	15.2368
APBB2	6.84287	3.79741	6.67879	2.83193	10.1237	34.2139	7.80784	7.62668	10.7396	6.00481	5.19384	11.1319	5.95835	8.37194	7.07499	6.27721	9.7753	15.2387	9.37576	14.5825	14.8599	9.14476	11.3501	10.2279
APBB3	16.4873	14.149	3.65216	5.12744	7.33481	4.73039	6.53223	11.4824	7.62727	9.73531	10.1485	15.1203	7.30164	7.07312	8.9818	12.976	7.95155	5.98812	9.56824	5.81771	6.36924	9.42971	7.02473	6.6681
APC	6.8458	3.81795	1.85863	4.6682	5.91613	9.36689	5.34696	5.3214	6.8345	5.82142	3.23881	7.27695	2.30375	4.76852	3.28871	5.34887	5.6495	6.03661	4.7627	8.51132	8.92437	5.22751	8.89753	7.0983
APC2	0.159503	0.204213	0.0313609	9.2782	11.3474	6.36607	0.413713	0.153382	2.66034	6.02031	0.272599	0.189239	8.06743	1.56941	0.0511005	0.556127	1.2813	32.5344	0.137005	0.0244371	0.0888654	0.214305	0.120512	0.0565441
APCDD1	4.38706	2.8226	3.81575	2.16955	13.1989	37.7391	5.79031	14.8089	5.59946	3.07254	11.6809	12.9243	9.47623	8.55935	7.74506	39.8524	8.71029	25.2815	11.1639	31.6477	25.4846	16.9118	26.8288	14.2333
APCDD1L	0.409939	0.247005	0.207924	0.297012	0.162248	0.331345	0.559052	1.07851	0.203847	2.20115	0.710131	0.704981	3.67041	1.09862	0.988558	0.15233	0.79419	0.0999669	0.609701	0	0.0221446	0.0148353	0.0150675	0.0650863
APCDD1L-AS1	0.0252183	0.0895249	0.0842472	0.0728947	0.0762225	0.0271057	0.0493411	0.116503	0.14519	0.205049	0.0798136	0.044749	1.17584	0	0.0627229	0.0654847	0	0.0490448	0.0575084	0	0.0190371	0.051023	0.0260043	0
APCS	0	0.060831	0	0	0	0	0	0	0	0	0	0	0.0450842	0.0563219	0	0	0	0	0	0	0	0	0	0
APEH	14.412	62.1293	26.9901	20.2863	17.9955	25.0423	29.0297	22.2477	17.1062	15.7836	16.895	27.827	31.234	29.0386	31.6172	20.7331	26.0029	11.078	22.8948	32.0661	32.5238	29.3423	28.2746	29.353
APELA	0.254982	0	0.327671	0.0141934	0	0	0.767858	0.0389498	0.0161479	0.0426385	0.0828015	0	0.0515262	0.0489845	0.0815411	0	0.0541578	0.133729	0	0	0.207501	0.0794434	0.0404117	0.0442301
APEX1	186.507	100.328	341.5	133.906	107.837	177.732	79.6037	64.5217	112.462	145.814	94.8359	143.249	239.521	148.259	156.137	84.4392	97.927	104.903	134.628	82.9491	73.8783	63.9438	72.624	66.4125
APEX2	12.5151	15.112	21.2723	27.1673	15.2021	21.1854	22.1518	24.0167	16.0206	13.813	23.1015	21.817	13.3016	19.9606	19.6621	21.2182	19.0943	13.421	22.0451	10.1941	11.1173	10.5525	10.5035	9.56049
APH1A	105.09	102.446	135.944	98.5037	46.5187	81.0365	89.0282	79.4961	60.1045	72.4036	66.0065	102.649	107.544	83.963	81.2897	59.6767	81.0131	65.8162	91.0796	70.8239	80.4856	69.27	77.3202	79.5727
APH1B	5.93164	19.7959	7.9094	10.943	4.36444	3.9175	6.09699	4.92908	2.62096	4.87577	5.65689	4.8346	6.07221	6.28668	6.55227	4.41788	3.26136	7.59514	4.87306	9.50327	8.08762	5.70336	7.818	7.21513
API5	27.867	26.2031	116.951	29.6535	17.9265	26.9866	35.2473	22.5906	39.3501	32.5244	35.9382	18.197	42.5467	32.7072	38.2509	15.36	21.7778	28.8142	37.6466	30.2395	27.6082	21.363	27.4523	27.5498
APIP	24.4411	26.1012	77.02	22.3763	13.2743	15.7165	29.3743	19.0438	16.4942	23.1782	34.6016	10.9053	19.7754	20.9355	17.9676	17.9312	13.0964	21.6505	22.5384	30.3579	24.7045	21.435	20.5898	24.8347
APITD1	18.9596	32.554	26.7812	4.93162	11.9537	8.202	6.84545	7.32904	11.38	13.8842	13.8916	8.06299	23.8348	8.97766	14.0564	10.857	7.38917	7.99509	16.5325	8.25478	6.2084	5.58723	5.24013	5.91575
APITD1-CORT	2.19113	1.78606	7.12383	0.170836	3.92454	1.94148	0.832757	1.54306	6.43614	4.61709	3.51937	0.866371	3.71332	2.11548	3.65676	2.37023	1.18875	3.52716	2.56094	0.523811	0.761556	0.63275	0.504202	0.589182
APLF	1.8472	0.676795	0.658304	0.964401	0.403431	1.40667	1.04989	0.592107	0.777257	0.323938	0.832008	0.482197	0.373308	0.732762	0.668209	0.201661	0.481329	0.28995	0.716236	0.715152	0.93822	0.864267	0.850693	0.855298
APLN	18.1388	9.78831	7.22373	2.6844	5.41927	19.9141	2.4341	8.37073	7.92282	11.3149	35.9536	13.133	4.92961	1.38154	3.92146	8.23521	13.5651	5.61134	30.962	4.38137	26.7829	7.7162	16.0978	5.88034
APLNR	1.82061	0.566475	0.792645	5.01884	0.787928	10.0611	4.34988	6.41396	4.08987	4.94227	0.717507	5.01763	3.78946	4.82924	2.70384	2.66802	3.86497	1.13867	6.76463	1.44922	10.4356	5.27699	12.7053	6.00215
APLP1	23.3148	66.8142	2.29913	153.185	83.5986	39.902	12.6807	31.1045	23.8236	50.1784	2.34611	43.0172	112.141	12.5076	8.03899	52.49	22.0557	55.8619	15.6447	1.79637	2.3994	1.67088	1.33132	2.51402
APLP2	64.5214	109.613	62.3186	83.8004	36.469	141.887	89.5468	180.506	76.489	153.494	144.26	122.898	63.7289	139.864	103.884	100.959	136.9	61.7175	185.424	496.246	485.612	379.117	382.68	427.721
APMAP	43.3568	96.876	78.657	89.4557	75.9198	109.53	67.1657	48.2767	71.0098	59.4267	68.2442	174.373	91.9492	66.2072	84.2166	69.464	77.0898	74.0681	109.882	60.7691	59.5227	48.3891	56.0889	52.2098
APOA1	0.0723354	2.94596	1.74961	0.464975	0.510156	0.153661	0.0705077	2.23514	1.23893	1.036	0.684435	0.127498	1.28173	0.355436	0.46838	0.279627	0.550842	0.693721	0.612296	1.61757	3.95186	1.66951	2.10522	2.37376
APOA1-AS	0.150791	0	0	0.528423	0.911777	0.078568	0	0.0932996	0	0.231785	0.473014	0.0876459	0.0989395	0	0	0.575659	0	0.848492	0.0837226	0.164781	0.667698	0.597448	0.476638	0.778402
APOA1BP	149.691	362.036	257.238	115.499	42.7852	60.7943	136.117	142.567	74.0218	119.536	85.5749	122.834	201.225	99.2427	227.772	58.7588	63.039	62.8727	106.666	66.0577	48.6816	53.3847	54.4448	57.4655
APOA2	0	0	0	0	0	0	0.205266	0	0	0	0	0	0	0	0.161092	0	0	0	0	0	0	0	0	0
APOA4	0.115589	0	0	0	0	0	0.0376533	0	0	0	0	0	0	0	0	0	0	0	0	0	0	0	0	0
APOA5	0	0	0	0	0.0282795	0	0	0	0	0.0455965	0.0296081	0	0.0184296	0.0233039	0	0	0	0.0272741	0.0479913	0	0.0635578	0.167969	0.0869126	0.0210683
APOB	0.0133923	0	0	0.0121629	0.00337296	0	0.00984308	0.0581261	0.0138217	0.00733356	0.0495265	0	0.0109964	0	0.00561463	0.0261749	0.0253993	0	0.0153422	0.0871644	0.0735875	0.0509938	0.0447139	0.022704
APOBEC1	25.1593	0	10.2968	0	0	0	0.223943	0	0	0	0	0.494919	0	0	0	0	0	0	0	0	0	0	0.0796988	0
APOBEC2	0.808025	0.0298679	0.309237	0.169952	1.62822	0.126388	0.263316	0.575126	0.912448	0.290867	0.922927	0.159122	0.530588	0.306965	0.250129	0.829404	0.186075	0.718472	0.153275	0.389467	0.482158	1.25839	0.382442	0.404087
APOBEC3A	0.163618	0	0.741096	0.423796	0.206069	0.0437885	2.74739	0.133861	0.129075	0.71505	0	0.193128	0.0805645	0.752404	0.692297	1.2135	0.325944	0	0.148749	3.01409	1.40407	3.03458	3.02706	2.7722
APOBEC3A_B	0	0.194094	0.206968	0.207009	0	0	0	0	0.189874	0	0.069322	0	0	0.330015	0	0.000795783	0.279507	0.0537409	0.296522	0.354969	0.339941	0	0	0.380947
APOBEC3B	5.53136	0.513588	1.38194	7.02728	12.6856	3.3552	8.7719	9.57946	8.99295	17.3732	0.275348	9.31778	3.91952	3.99	53.7961	7.37705	8.74606	5.96225	0.83848	0.980338	1.30809	2.77714	2.28911	0.52237
APOBEC3B-AS1	0	0.0918467	0.0865852	0.147278	0.104689	0	0.788336	0	0.168566	0.380411	0	0.397339	0	0	0.165561	0	0.0720576	0	0	0	0	0	0.108602	0.504573
APOBEC3C	7.17653	13.8287	39.8827	27.6562	2.41036	18.7667	54.869	38.5487	17.0391	15.8483	20.0906	28.1825	18.0601	41.6427	47.3849	19.8825	52.2703	11.5323	31.0488	39.8907	36.3354	39.5699	51.104	32.6098
APOBEC3D	4.27503	1.52164	3.72609	2.65949	0.291297	1.0445	5.23466	3.60704	1.71697	2.42321	2.85509	3.25146	1.66829	4.00458	5.92102	6.27914	7.58476	2.01093	2.13319	1.79505	2.46531	4.1399	4.14947	3.63203
APOBEC3F	4.73394	2.72163	7.45316	2.31647	2.01626	4.60329	5.78092	3.68083	5.27682	4.40298	5.25622	5.08792	4.40132	4.79656	8.14751	5.04453	9.53444	4.89355	4.30739	3.45608	3.80746	4.7359	3.49712	5.01877
APOBEC3G	7.8506	10.749	46.6038	18.0844	0.710977	8.71342	30.0776	10.8233	5.19559	9.75136	10.2643	13.3314	10.9478	25.4769	49.4522	11.1016	33.3663	5.82555	11.5392	10.159	13.9286	13.1677	19.1756	17.1042
APOBEC3H	0.713317	1.43763	3.21331	1.33222	0.0591455	0.156024	3.30231	3.19516	1.4479	1.49962	0.617015	1.00794	1.54745	3.28073	2.69396	3.4614	4.66886	0.710664	0.961754	1.65575	2.06569	3.18393	4.14357	1.61906
APOBEC4	0.128808	0.196037	0.322793	0.0133198	0.259543	0.0396246	0.108067	0.182835	0.045458	0.0500306	0.116532	0.0871569	0.0967043	0.0153317	0.0306191	0.023927	0.0381041	0.0358584	0.336205	0.442881	0.0278162	0.670933	0.0189525	0.857735
APOBR	2.12636	0.885845	1.04174	1.32238	0.700853	1.03303	8.13587	6.17275	1.66606	2.10355	2.41148	4.08294	0.827614	6.13136	1.22641	4.90062	5.73325	2.49773	1.52301	17.7157	14.3393	23.6971	18.2341	13.2136
APOC1	47.5044	179.306	1879.23	130.05	15.658	89.0394	600.139	291.763	196.671	137.157	218.979	343.99	251.761	768.771	1052.71	392.564	568.849	93.3232	369.174	453.431	399.162	599.434	788.488	703.744
APOC1P1	0	0.10909	0.775819	0.174265	0.124469	0.0983419	0.181098	0.23238	0	0.576369	0.0713979	0.0720444	0	0.731341	0.74551	0	0.246964	0.0651939	0.482673	0.0997871	0.0693937	0.368689	0	0.27434
APOC2	6.1587	10.2242	64.8145	3.8864	0.943138	5.69212	16.8975	49.0711	4.26393	9.48955	10.4356	29.1516	29.7611	51.325	55.4433	36.0033	36.2202	17.4061	8.57815	60.9341	11.314	24.6549	65.4445	25.7232
APOC3	0	0	0	0	0	0.173372	0	0	0	0	0	0	0	0	0	0	0	0	0	0	0	0	0	0
APOC4	0	0	0.803637	0.0908876	0	0.0999811	0.379377	0.282394	0.000903007	0	0.000532058	0.219897	0	0.668829	0.597511	0.164706	0.761255	0	0.176207	0.348768	0.42885	0.000368045	0	0.722507
APOC4-APOC2	0	0.150276	0.0537366	0	0.0423908	0.0348037	0.123139	0.127617	0.103855	0.0466562	0.133412	0.152262	0.194336	0.161439	0.110791	0	0.04398	0	0.0375162	0.0664565	0.0486206	0.257407	0.0869319	0.141114
APOD	5.35933	122.278	40.3881	6.93116	23.1507	8.97702	8.65	20.5327	15.1138	3.06703	19.4425	69.2154	5.81757	20.4609	6.37571	46.5002	14.5696	0.972436	22.7039	96.0841	133.477	59.4655	175.494	90.5776
APOE	59.468	188.755	1056.48	362.422	28.4732	142.345	1430.07	1046.64	164.849	367.466	223.945	602.293	312.534	1458.94	1411.75	497.73	1278.36	154.724	349.273	130.387	269.105	258.796	550.318	451.29
APOF	0.0971289	0.0574481	0.0540702	0.0233551	0.13048	0.0173684	0.0633105	0.0212863	0.0265954	0.0874614	0.102416	0.0765233	0	0	0	0.0419872	0.0447312	0.062834	0.0737183	0	0	0.0981395	0	0.0242913
APOH	11.0429	0.0870163	0.0409653	0	0	0	0	0.767646	0.160794	0.0263146	0.103381	0	0.161112	0	0.0803954	0	0	0	0.222703	7.26234	5.60737	1.73078	1.42289	3.93055
APOL1	21.1569	23.6898	44.1728	30.1219	2.09834	16.6206	87.4804	37.8691	9.39944	37.5814	10.0933	62.1963	14.3459	91.8218	56.8002	48.158	97.8605	11.9572	32.1386	64.97	71.0777	57.3737	65.0344	84.8593
APOL2	27.0043	14.6316	15.6641	22.0764	14.4815	23.7526	36.9039	19.3447	15.221	26.0278	12.4307	18.2282	8.16185	48.7652	25.2258	30.611	45.3307	32.0035	15.4927	19.3173	24.4477	29.2501	26.8198	27.4735
APOL3	8.03028	10.0598	26.133	13.1385	2.57219	9.14643	39.2645	22.1621	6.23996	17.5061	5.20322	16.7811	10.4548	74.0332	25.5813	30.4827	49.6335	13.8213	16.5217	32.115	60.6482	53.5073	58.4665	96.8602
APOL4	0.939676	2.2033	33.9224	15.4247	65.6759	28.9802	17.1226	6.27939	24.4103	21.434	3.78227	19.9043	70.9897	44.0449	35.101	6.56893	23.5803	76.1793	8.33079	14.425	10.4052	8.63018	11.9239	8.68088
APOL5	0.0392795	0	0	0	0.158304	0	0.0383838	0	0	0.0211547	0	0.0463744	0.0515823	0	0	0	0	0	0	0	0.0295766	0	0.0406017	0
APOL6	5.44846	5.69988	18.0073	11.0771	1.32019	8.88576	31.2272	8.73453	3.5049	9.37941	3.30989	7.05491	4.23916	26.1545	12.216	15.3273	27.3837	5.26125	8.98334	13.8776	14.4172	12.8453	20.9367	16.1063
APOLD1	6.67068	5.24983	2.18087	8.08286	10.665	10.7798	7.4051	22.0373	9.71576	11.7729	7.22585	7.2189	6.5068	4.4502	3.81597	6.28345	9.64571	2.31667	6.37423	49.2972	27.6388	4.80469	29.6953	21.0295
APOM	1.81308	4.79455	5.28436	2.54454	4.65938	2.86289	2.73275	2.23296	5.94189	4.89926	1.84461	4.5884	4.28231	2.20637	8.81877	3.20815	3.93214	1.31212	4.55302	3.13723	2.91452	2.21057	2.52082	2.9847
APOO	17.8642	49.0616	75.0039	27.2121	45.8977	13.6386	22.2716	17.0309	43.9768	24.0704	24.6199	29.1891	34.7478	23.9325	37.5973	54.4241	17.7134	22.3593	22.2611	9.17152	6.01446	7.51183	5.43208	8.20874
APOOL	9.99198	6.86406	6.19455	5.54368	6.22653	6.35013	3.50693	5.48209	4.74777	4.05187	4.67335	10.2326	3.34786	4.19662	4.36457	7.61953	4.24282	4.41234	4.36678	5.51739	4.79388	4.01903	4.01051	4.05186
APOOP5	0	0	0	0	0	0	0	0	0	0	0	0	0	0	0	0	0	0.056175	0	0	0	0	0	0
APOPT1	26.2572	27.7219	37.5156	12.7374	29.2428	22.0194	13.7447	9.58032	26.2006	20.2674	26.8648	21.9768	26.3729	11.324	25.2168	15.6879	11.8814	36.6157	18.9997	13.6373	12.8861	13.9622	12.9869	14.4048
APP	161.281	360.058	134.221	624.914	115.995	230.768	255.878	390.273	138.759	255.952	232.728	304.146	196.604	269.911	210.876	226.239	277.412	197.956	262.332	313.839	419.742	243.04	287.75	288.251
APPBP2	5.36073	6.30715	11.7399	9.56817	6.89123	9.42027	8.86447	5.55814	7.76613	6.69289	4.47663	10.6167	7.11071	6.34869	7.14175	10.8238	7.12914	8.09639	8.79487	8.12503	8.3527	6.14858	7.59004	8.18038
APPL1	8.17336	11.6144	11.44	7.31873	17.6045	18.0221	9.32289	7.64929	8.48457	7.80021	8.67542	7.68672	11.6512	9.46802	8.9707	6.86191	8.06575	10.2001	8.99246	12.1357	13.4264	8.17083	12.794	12.3926
APPL2	10.7351	12.5803	20.0608	18.177	13.9329	16.1638	12.6409	12.7068	18.3088	13.3713	20.8518	16.2394	16.9766	13.2292	21.0238	19.879	11.4687	12.7294	15.2818	13.0344	12.0349	11.5363	11.2396	12.6846
APRT	84.0274	151.766	114.127	30.735	35.9962	86.4946	115.197	82.9207	30.7102	66.2976	50.7844	49.3775	72.8244	123.675	142.599	72.2756	77.3962	22.9171	80.1823	112.445	72.4697	82.0709	91.9192	89.4589
APTR	7.80666	10.5795	8.36769	2.96437	8.02702	2.72478	2.72222	2.37029	2.63969	4.18187	5.81277	2.77615	5.38634	3.53594	6.41491	3.65857	1.99113	4.25799	4.51919	4.69659	4.42383	5.90602	6.45266	9.21948
APTX	9.63294	17.5529	27.1529	15.2229	19.7364	12.8676	10.5193	11.6749	10.7391	11.4459	10.2379	23.7492	14.1138	12.4597	19.3981	19.063	12.2736	12.0056	15.3627	10.9316	10.0226	11.5224	11.026	12.708
AQP1	32.21	11.3086	11.4311	27.457	20.9282	76.1277	22.474	363.86	53.2941	45.8735	48.0727	27.6156	74.8674	22.3427	61.0187	18.8335	96.818	10.3054	211.011	798.029	779.434	505.326	497.045	552.277
AQP10	0.0302262	0	0	0	0	0	0	0.0994766	0.0248385	0	0.0318764	0.0357316	0.0396974	0.02508	0.0249952	0	0	0	0.0172136	0.412767	0.250766	0.427725	0.0623902	0.204166
AQP11	0.978436	9.31352	1.20535	2.28068	3.15448	2.13003	1.22048	0.726745	2.41455	1.65801	1.75487	1.01289	2.26501	0.772637	0.994092	1.17523	0.776938	3.75901	0.990278	0.230824	0.480166	0.470221	0.45396	0.459342
AQP12A	0	0	0	1.00419	0	0	0.0546582	0	0.0458172	0.0598684	0	0	0	0	0	0.434137	0	0	0	0	0	0	0	0
AQP12B	0	0.335326	0	1.47377	0.490158	0	0.211029	0	0	0.665031	0.512155	0.191043	0	0	0	0	0	0	0.0306251	0	0	0	0	0
AQP2	0	0	0.0296536	0	0	0	0	0.00786414	0.00975378	0	0.0124934	0	0	0	0	0.0153945	0	0.01155	0.0270579	0.0494172	0.00895297	0.0359876	0.0243439	0.00890331
AQP3	3.04535	17.1315	28.5509	4.83316	1.70779	1.95915	13.7961	25.4168	4.91192	2.28558	16.4537	22.6748	8.71626	13.5941	19.3299	6.9714	24.2077	1.08842	32.8806	147.264	64.0254	72.0935	65.9261	65.563
AQP4	15.3611	0.0899058	13.3278	2.10301	0.271315	0.0993004	1.07263	26.4088	6.39253	0.0255303	11.6277	0.125472	14.2843	0.215189	13.7773	2.06038	12.5517	0.728229	36.5791	93.2629	94.1207	69.0189	102.016	66.2827
AQP4-AS1	0.716927	0	0.163316	0.0157256	0.153215	0.0701217	0.0637772	0.0430936	0.107276	0	0.229265	0.0514261	0.271095	0.0542213	0.018044	0.0564458	0.0150152	0.0634417	0.0247898	0.0682783	0.032821	0.219907	0.0447776	0.0489756
AQP5	0.177429	0.839656	20.151	2.07062	0.715053	0.0635	0.0289193	3.13486	0.777708	0.463929	2.33906	0.227246	1.67003	0.0245418	0.391393	0.959183	1.9812	0.344627	3.18336	39.0698	3.27895	16.9794	8.84965	2.70791
AQP6	0.0387047	0.0687202	0.290972	0.182065	0.194972	0	0	0.0128119	0.0318665	0.231412	0.0408492	0.0916498	0.0889682	0.0161117	0	0.0754505	0.0935105	0.0565522	0.0441872	0.081029	0	0.0783871	0	0.0436417
AQP7	0	0.123368	0.0774338	0.133375	0.0934682	0.14877	0	0.181623	0.0760151	0	0.146577	0.19147	0.213169	0.0382946	0	0.240061	0.0320669	0	0.289557	1.51839	1.63938	1.4494	1.10406	0.38202
AQP7P1	0.539651	0.084557	0.17237	0.0344889	0.0319814	0.0598507	0.0466164	0.494786	0.143835	0	0.167557	0.253817	0.218914	0.052914	0	0.165112	0.0438164	0.0154765	0.136005	0.381698	0.46808	0.176903	0.261449	0.250681
AQP7P3	0	0	0.141016	0	0	0	0	0	0	0	0	0.0982275	0	0	0	0	0	0	0	0	0	0	0	0
AQP8	0.088184	0	0	0.0317148	0.0444257	0.047168	0	0.115241	0.21687	0.0710829	0	0.0260104	0	0.182145	0	0.171217	0.0304792	0.085279	0.0751067	0.0465264	0.0995143	0	0.045614	0.165125
AQP9	0.201414	1.47533	3.85581	0.121544	0.0338199	0.0180791	6.44091	3.51617	0.870997	0.5663	1.36427	0.487047	0.330709	14.4605	3.54991	1.1784	1.45964	0.17998	4.54392	18.9767	13.464	10.7805	13.4459	7.20701
AQR	12.1331	17.2967	11.4558	22.0497	3.02437	14.4994	7.41702	8.2921	9.36382	9.20408	9.86724	7.99103	13.2844	10.6301	6.72272	5.99911	9.6518	10.2828	9.0374	10.4819	9.94996	6.53881	9.86553	8.06151
AR	0.325115	0.157626	0.0740843	0.231735	0.0540984	4.2484	1.73234	1.20267	0.268505	0.459119	0.562025	0.96058	1.04062	0.128788	0.153629	0.161796	2.10088	0.104026	0.446864	2.43984	3.52403	2.20802	3.26866	3.28189
ARAF	28.3229	20.5605	33.7489	34.7075	29.4171	25.0433	34.4586	44.3861	55.8148	21.0511	27.5543	37.618	25.2415	33.1763	28.5887	37.4164	39.9718	26.0497	35.9072	46.7054	40.8562	45.7033	42.5288	38.8827
ARAP1	26.7457	20.9612	14.3403	30.2153	23.3984	20.8095	34.4558	56.8272	22.6826	19.4315	31.4049	28.2252	17.2885	47.9899	16.4867	50.0751	34.0791	26.0692	27.9832	54.7915	51.3644	58.3152	57.0942	58.9865
ARAP2	2.22097	0.406184	0.998859	1.25672	0.269816	1.53431	3.05912	2.7563	1.5039	0.421464	0.834959	1.7007	0.943962	3.86577	1.25221	1.79498	2.7035	0.843084	1.14043	9.55368	8.25807	5.00502	7.25149	9.32255
ARAP3	8.02959	1.13647	0.619761	5.09893	1.71877	9.28068	1.61661	6.83193	3.23488	3.04306	3.16307	9.31698	2.19246	1.19251	1.41061	3.71746	4.75274	1.09608	6.13169	6.79118	14.264	13.4777	9.75426	11.936
ARC	0.413748	0.260201	0.115208	0.948671	5.0021	0.919068	0.270011	2.51372	4.2881	3.26406	2.00172	1.3169	8.66165	0.34469	0.373139	0.313769	7.41293	3.32701	2.31363	5.19359	4.78305	1.60664	3.90556	3.24076
ARCN1	28.9193	46.7967	37.8569	55.0236	20.5787	43.5238	35.5927	42.7853	23.0602	37.4616	39.3227	33.054	30.1498	52.2093	51.4833	22.1344	38.5095	41.1283	47.0481	52.3523	45.3025	36.6209	47.7713	39.538
AREG	1.27327	3.4271	1.67021	0.523164	0.366547	1.43458	3.24233	11.4313	4.17412	0.341902	8.38338	1.046	1.61225	1.23931	0.522379	0.235393	8.77095	0.0879166	9.73138	171.815	29.1407	5.04304	28.7976	40.4893
AREL1	10.3227	6.48314	5.8147	16.2319	14.9505	13.8198	10.8387	6.9614	17.4052	13.147	16.269	16.8694	9.0952	10.8259	4.98075	13.6359	15.5263	14.2374	10.8236	10.3211	9.63059	8.9289	9.73173	8.46504
ARF1	305.586	564.875	317.013	271.473	228.003	244.777	395.811	361.944	206.65	253.636	203.243	275.683	452.51	360.503	474.259	216.4	255.902	220.538	294.032	348.726	300.384	273.484	276.636	277.549
ARF3	65.3524	41.3504	42.5664	41.595	49.2092	74.7622	58.9335	53.1712	57.7374	55.8387	87.2493	83.3987	41.5945	49.4718	39.8188	47.2855	63.909	55.6968	57.3053	80.3849	74.9096	66.5804	73.6528	65.4019
ARF4	49.9291	151.15	134.4	65.1732	50.1473	69.0525	111.736	92.4295	58.9258	51.1398	45.5629	57.1853	112.567	79.0441	140.957	43.1478	68.3947	38.997	86.2985	133.876	100.431	76.9352	92.1373	82.6523
ARF4-AS1	0.749339	6.64794	3.44997	0	0.962836	0.496356	0.612242	0.977338	1.06092	1.88302	0.498577	0.634336	3.26346	0.795704	1.87628	1.56504	0.885289	0.446427	0.352537	0.287857	0.556122	1.10309	1.52938	0.771712
ARF5	127.807	245.024	220.691	157.973	233.638	122.356	138.045	120.215	140.116	185.696	132.803	119.142	211.589	129.145	260.094	65.7688	109.179	197.009	170.531	106.939	98.2394	98.1893	96.6503	105.605
ARF6	30.0052	22.4268	38.6283	39.7011	38.8115	33.2639	31.7398	23.4696	35.1108	34.2524	29.4341	46.6629	34.9539	42.7486	27.8358	26.0195	46.5214	33.5289	35.4795	33.1693	28.681	25.7303	32.1184	29.0537
ARFGAP1	29.2953	14.9914	8.9585	35.6577	26.7354	19.2434	21.9051	31.5732	31.6677	28.4322	28.9251	34.4116	13.8897	20.791	13.5105	34.9517	27.8477	29.4342	18.1832	18.6425	18.8848	25.8216	19.5438	17.9958
ARFGAP2	39.0619	27.3071	31.5848	31.4794	17.1405	29.5587	32.7349	24.9871	36.1282	27.2913	32.8545	24.6573	29.912	25.573	20.7864	19.1092	25.6668	28.1203	25.7681	34.4299	35.2244	38.2354	34.7654	40.1928
ARFGAP3	14.9471	16.1321	26.5964	11.3942	25.3461	31.9034	28.5741	19.0245	23.4024	26.2945	26.9536	17.9774	30.0494	29.0834	31.5957	20.5875	23.3016	18.3911	24.6168	26.5578	21.0799	17.8572	19.3549	18.9016
ARFGEF1	16.0456	8.6028	7.04037	11.1069	8.43476	9.99432	10.2451	7.84482	8.78286	7.34899	14.3676	24.7553	5.14945	9.87625	8.30159	6.99129	9.9883	8.87626	9.10805	11.6236	12.0425	7.23248	11.5295	9.12439
ARFGEF2	4.64831	11.1766	3.67133	7.81869	6.20641	6.27955	8.49551	5.82593	7.81761	6.34315	6.87842	7.15741	4.18259	8.54133	5.35145	7.75503	8.79113	4.89432	8.16654	9.99139	8.68762	5.13298	8.45222	6.82281
ARFGEF3	2.27885	9.28851	1.31553	1.08849	11.383	4.83866	3.38097	5.70359	5.18354	7.6235	8.55838	7.23528	6.21704	6.2569	2.04669	4.73531	3.83709	11.1612	1.96351	7.96173	6.04516	4.86644	6.18514	5.34017
ARFIP1	13.7685	14.9144	20.4959	6.98545	7.74798	10.1456	9.7713	7.16756	7.30614	11.1807	6.26433	7.46387	7.45614	11.4801	14.9084	6.95499	6.50875	5.67345	10.4666	13.5981	15.0316	9.08581	13.6075	15.7809
ARFIP2	15.9301	19.3874	20.2401	13.6155	7.80156	14.1085	15.6728	14.3856	9.57345	13.7602	14.1831	10.1438	9.15597	13.6281	14.418	11.4027	10.7615	8.47919	17.2016	11.833	9.41371	10.6809	8.65866	9.80783
ARFRP1	16.6938	13.7992	5.19462	13.7505	9.35967	10.5256	12.4908	13.8682	16.9628	12.6432	11.0656	11.8415	12.4833	10.4317	7.11	9.13604	13.2117	15.9593	10.7245	15.3883	14.5924	16.2773	15.4516	16.3554
ARG1	0	0	0.0318388	0	0.076875	0.122477	0	0.050077	0.156517	0.061654	0.0803973	0.0450867	0	0	0.0628391	0	0.0527435	0.110855	0	2.33033	1.40786	0.115561	0.354867	0.285989
ARG2	1.99165	75.8808	17.1277	5.03524	4.79959	30.5644	6.73949	14.4634	18.3013	17.1144	40.9956	13.3214	10.9936	10.6409	9.07376	19.5285	10.297	9.31245	20.7221	6.66508	3.51383	2.31365	3.66448	2.88992
ARGFX	0.0386072	0	0.0322569	0.0490117	0	0.0156224	0.00945379	0.0192691	0	0	0.0101936	0.00572157	0.0190187	0.00805981	0	0	0	0.0282855	0.00552102	0.0100715	0.00730669	0.0097898	0.00992612	0
ARGFXP2	2.10376	0.173484	0.0816719	0.38664	1.87323	0.444333	0.429953	0.988489	2.44443	0.550901	0.979034	1.00945	0.128488	0.363254	0.240442	4.30291	1.1502	1.84262	0.166507	0.258546	0.404525	1.42958	0.759833	0.439425
ARGLU1	54.4033	45.9014	51.183	49.335	72.9793	37.6551	58.4776	63.1342	70.556	77.1771	45.3595	110.177	49.5421	79.9358	55.8978	130.429	57.451	78.0282	30.3938	43.4025	60.6373	83.6176	61.9852	66.723
ARHGAP1	23.3802	32.9302	13.0173	33.1527	16.138	34.535	45.2135	46.7766	24.8764	31.6704	17.2496	20.8225	17.3148	29.8658	20.8732	18.0521	34.6888	18.6339	35.9809	36.7216	37.4692	36.272	41.316	28.5096
ARHGAP10	2.65196	1.98669	1.85536	5.24538	2.4547	25.8884	7.93444	6.9892	2.67601	3.74355	5.03902	8.71645	5.98725	9.08772	4.04424	3.96524	6.18878	2.16522	6.52274	13.746	12.5945	11.5193	13.2774	12.0531
ARHGAP11A	35.5538	10.5179	10.975	51.5155	7.9412	14.9707	3.86702	5.80277	16.3872	22.5116	18.3844	14.7483	29.2337	12.5719	6.52974	9.01152	19.4292	25.6254	7.5619	1.31803	2.1322	1.5551	2.42643	1.00892
ARHGAP11B	19.8031	3.77893	3.05058	15.8876	5.77134	2.9534	1.4266	2.92035	7.91876	8.12344	9.16915	4.59001	7.27978	4.40732	1.48822	4.71939	8.09495	8.50244	2.30972	0.323261	1.55387	0.980339	1.3276	0.31869
ARHGAP12	3.14741	9.8087	9.09757	3.08406	8.09138	18.5326	7.11555	4.15987	5.10849	7.11516	5.83845	4.78513	7.11615	6.58874	7.41741	5.62311	4.53801	7.85929	4.87533	9.17873	10.8067	7.51957	10.1797	10.1038
ARHGAP15	4.19823	10.5996	28.1493	9.48968	1.39957	2.71687	22.8805	14.401	3.55098	5.0069	4.42723	10.2715	8.9192	19.8723	26.9477	9.89054	12.687	3.98573	11.0914	15.2438	20.672	16.816	24.2473	18.5326
ARHGAP17	12.3666	13.0579	7.32997	12.7874	21.0154	21.5177	16.6787	17.0522	11.6565	18.6716	9.31832	11.8309	13.326	21.5609	11.4339	15.2669	15.6636	23.4615	15.6322	18.1894	20.6944	19.2946	20.5492	19.7424
ARHGAP18	8.2719	7.34518	13.6535	4.459	2.20597	8.48356	13.8724	17.9931	5.31876	5.57478	8.82401	5.57008	6.87106	27.1843	21.1312	7.31533	13.8956	3.42044	18.3517	35.9095	42.3036	27.1667	42.8783	32.8894
ARHGAP19	6.71933	2.29581	3.50848	7.36858	3.41619	2.96796	2.76714	2.47792	4.39159	6.19304	2.93367	3.93889	12.0084	3.4658	1.79504	3.20401	4.22124	7.59818	1.93075	3.82821	4.97818	3.43489	4.11682	4.50523
ARHGAP19-SLIT1	0.0886001	0.485806	0.147931	1.47188	1.59465	0	0	0.167612	0.767265	1.11625	0	0.148588	1.89249	0	0	0	1.65041	0.442908	0.152448	0	0	0.0856679	0.127176	0
ARHGAP20	1.85901	0.160733	0.611605	3.87396	1.38389	1.72683	0.51569	0.986009	0.567329	0.179259	0.635564	0.97053	0.266772	0.627185	0.352961	2.74199	2.42856	0.27331	1.80261	1.53567	1.93674	2.53684	2.9337	3.62903
ARHGAP21	7.23374	4.24202	5.95455	19.9279	19.5824	28.294	11.1602	10.5069	9.69335	14.45	7.52077	5.33752	13.5618	13.7651	7.43215	8.00328	9.52546	31.7966	8.56925	22.4134	24.5617	16.4947	22.6658	19.4437
ARHGAP22	0.77785	0.303198	1.2997	1.93157	1.41156	12.9313	2.22429	3.0684	2.74764	4.94974	1.32671	3.69453	5.34201	3.79698	1.59974	1.58616	5.80099	1.6679	1.7871	1.1208	1.48206	2.38134	2.79186	1.91582
ARHGAP23	2.47283	1.20403	1.29049	7.68471	2.60711	14.2156	5.21493	8.51339	4.83891	5.20217	4.18251	4.57391	2.71428	3.62386	2.64537	4.04309	8.24599	5.97334	6.57643	14.0183	15.1168	16.528	12.138	15.266
ARHGAP24	2.06377	7.55858	2.37355	1.0478	0.85443	3.82681	3.99547	5.03195	2.23044	1.419	4.7363	1.59231	1.59949	1.3234	3.08092	1.43432	4.16099	0.770723	5.79909	11.3048	12.1276	9.33584	13.7028	12.8513
ARHGAP25	7.60992	4.1	8.27056	8.4648	4.70004	6.89327	16.5084	12.4563	4.87285	6.36166	7.39355	7.89863	5.80223	18.4982	17.5857	10.3234	15.7118	5.62283	9.09461	17.5109	20.268	18.8385	22.3256	21.6963
ARHGAP26	3.46651	2.60894	2.492	1.44013	1.31141	4.3835	3.98865	4.42896	1.46191	3.27826	3.34242	3.09068	1.67198	4.19257	1.8521	2.92491	3.3284	1.09832	5.19884	5.32134	7.37992	5.73268	6.33885	4.54224
ARHGAP26-AS1	0	0	0.0536556	0	0	0	0	0	0	0	0	0	0	0	0	0	0	0	0	0.0683102	0	0	0	0
ARHGAP26-IT1	0	0	0	0	0	0	0	0.196232	0	0	0.35675	0	0	0	0	0	0	0	0	0	0	0.332434	0	0
ARHGAP27	7.60603	5.13224	5.40194	5.65116	4.40365	9.02924	14.8904	14.1275	6.41277	8.03608	11.0684	10.7415	3.58664	8.18945	6.64316	26.1214	15.3195	5.61907	9.25788	16.7741	19.6577	27.7189	19.369	22.2284
ARHGAP28	0.536757	0.14068	0.757266	1.73661	1.32086	1.05892	2.06002	1.73408	1.31372	0.759384	8.18784	0.714706	1.05768	1.06573	1.1698	3.10435	1.71185	0.455687	3.28236	5.80138	3.55769	1.97273	2.88633	3.06723
ARHGAP29	3.18509	3.85332	2.21936	1.53317	4.90815	26.4197	2.1969	6.4123	2.577	2.41327	4.58804	4.17944	5.98055	2.54511	8.97826	4.026	4.46235	1.63458	9.77822	12.9479	18.7891	14.7508	13.6363	20.8864
ARHGAP30	3.86559	3.63695	4.55099	6.97693	1.47803	3.15676	26.0661	16.7389	5.33096	7.45563	5.26654	9.29793	3.73809	24.5774	9.63414	13.2131	18.8557	5.4784	4.66343	24.7635	23.6622	35.5391	29.9486	23.2529
ARHGAP31	2.60487	0.838091	1.33869	2.66689	0.890688	11.3372	6.31939	8.43146	2.78142	1.9699	3.15299	6.80282	1.61359	8.35872	3.36374	2.4962	5.68486	1.13733	5.96153	24.6565	29.1139	22.0295	22.9422	21.693
ARHGAP31-AS1	0.251693	1.66725	0.209668	0.887374	1.39517	1.78101	0.855009	0.473024	0.915386	1.04303	1.18643	1.90815	0.412749	0.304269	0.396832	0.803844	0.611819	1.54529	0.0702275	0.409263	0.466503	0.375541	0	0.838364
ARHGAP32	10.6067	4.12177	2.39678	9.64427	9.35912	11.8011	2.49241	4.89853	6.64606	9.16309	12.4664	6.25953	4.26545	8.09338	3.51859	10.3804	5.21202	25.6235	5.50389	5.07331	4.56481	4.29361	3.6204	3.51682
ARHGAP33	31.8359	8.8138	4.0657	15.7089	72.6628	24.65	6.16447	13.4438	30.5826	22.4536	13.63	22.2251	28.7832	12.1844	6.50815	147.204	12.8232	53.0489	13.5488	1.71923	2.18903	4.54279	2.74426	1.97662
ARHGAP35	12.0028	9.04321	5.75174	33.7173	26.7141	26.7304	14.611	12.1308	24.9083	18.5725	11.5726	27.8179	10.3179	11.6866	5.42766	20.5725	19.2763	20.045	17.0141	18.7836	18.957	17.6198	19.8729	17.0531
ARHGAP36	0	0.0317288	0	0	0.018002	0.00961981	13.3226	0.0236781	4.13455	0.642055	0.132033	2.10762	5.23458	0.133958	0	1.02209	0.0123328	0.0174127	0	0	0.0135079	0	0	0
ARHGAP39	11.8037	3.36893	5.32852	4.42205	11.6889	7.24835	4.82209	3.79747	10.7935	11.1242	13.8296	12.5713	4.80127	3.64218	1.00163	6.96208	5.86505	6.90392	6.98106	1.61243	1.21722	2.18644	1.37175	1.53873
ARHGAP4	98.3117	39.8339	15.2643	9.95445	7.92151	5.78623	37.2768	42.6346	13.6385	29.4868	18.106	15.9919	26.1198	31.8631	15.0176	17.8079	18.9866	21.9127	15.344	13.8435	19.1456	23.476	20.6116	19.1313
ARHGAP40	0.377448	0	0	0.117106	0.0181081	0	0.246307	1.36941	0.0444054	0	0.189715	0.0212844	0.12985	0.0149703	0.239313	0.210274	0.18609	0	0.0205258	0.0940288	0.0271721	1.00127	0.0740436	0.0540546
ARHGAP42	0.7433	1.37532	0.698655	2.67313	0.416022	1.80992	2.37615	2.94621	0.664029	1.32418	2.75836	1.51757	2.23088	1.66347	1.29374	0.940535	1.46013	0.524303	2.58615	3.79275	4.40727	2.04165	4.1942	5.08971
ARHGAP44	1.31119	0.597709	1.40568	1.80047	1.69505	9.01062	1.35227	4.74396	2.04723	4.8738	2.47513	8.4376	8.74164	1.63654	1.17222	3.85019	2.49792	1.03089	4.67741	17.5071	14.1901	13.2597	13.5368	17.4209
ARHGAP5	9.48536	10.8838	7.71877	11.7508	9.49069	19.0302	7.72718	7.15662	7.82917	7.01371	8.24248	13.7073	7.9563	6.61582	4.80954	10.7328	7.04199	8.98252	6.35539	14.9947	14.3394	9.22512	13.6307	14.264
ARHGAP5-AS1	1.49333	7.14185	2.94641	1.17145	1.13988	8.13042	0.928194	1.09336	1.22393	0.413185	1.47784	2.05517	1.39642	0.710113	0.891243	1.63978	0.969787	0.918685	0.744955	3.3916	3.06336	2.60057	2.57531	3.18551
ARHGAP6	0.953812	0.766536	1.33476	0.514656	0.596672	1.13822	0.703612	2.85324	0.976052	1.08635	3.60677	2.76115	0.597002	0.534512	0.532113	0.862844	1.45423	0.473016	2.62382	10.7304	9.68652	8.66055	7.82924	9.25973
ARHGAP8	54.8613	1.29845	4.60832	0.105128	2.59484	3.57258	8.49528	5.6009	10.4715	6.21381	16.2864	3.91864	3.5424	3.72878	1.89022	4.25521	5.96928	3.86834	4.02929	6.55974	5.98982	9.04994	6.10859	4.8085
ARHGAP9	3.14824	3.75443	7.50526	6.02474	1.18016	10.4346	13.6923	13.4025	3.68154	6.06168	4.61016	7.35229	5.77707	16.2722	13.1258	10.0379	15.4891	6.39691	4.65614	13.2689	13.5187	14.6937	18.7746	13.2217
ARHGDIA	149.342	137.089	211.446	207.999	108.492	181.672	222.543	200.405	146.866	148.19	71.3418	92.2605	207.101	208.811	152.963	119.104	166.375	152.449	166.176	207.969	177.48	173.252	173.92	164.978
ARHGDIB	62.0346	118.384	331.485	94.9809	30.6196	82.1684	300.526	233.058	62.4515	119.536	60.758	105.133	118.441	309.034	392.451	130.3	211.39	51.1444	177.575	409.023	333.052	328.138	369.98	326.097
ARHGDIG	2.23033	1.13734	0.563849	4.10842	14.7102	0.575024	0.26359	0.47984	0.275887	6.68355	0.0710876	0.15895	7.6304	1.88491	0.109679	1.83018	0.842085	9.54247	0.0763667	0.0718682	0.354421	0.407312	0.210608	0.353145
ARHGEF1	54.751	16.8827	17.6306	36.41	22.8857	22.8685	36.1065	49.4967	25.4597	27.9611	24.5152	34.5197	18.0399	36.553	22.9806	42.2961	36.1266	32.5584	21.6909	43.2544	48.2554	71.1239	54.7566	44.1667
ARHGEF10	5.01314	5.25073	2.60851	7.49008	4.36487	5.5084	3.12439	8.7202	11.342	7.16685	6.53406	1.83959	3.85918	4.21781	6.02452	8.48986	7.80834	10.9015	7.88626	14.1252	27.4208	15.8498	15.2212	16.4238
ARHGEF10L	21.2772	1.15613	3.23928	6.6525	8.94722	12.8044	9.99967	9.10282	13.4738	11.192	7.44444	11.0104	18.2505	17.2686	6.82789	7.48982	8.78157	5.92256	8.89027	6.31132	9.20058	15.4243	13.4148	9.01067
ARHGEF11	18.0416	12.2417	4.89009	11.4389	11.9986	12.1082	11.7939	14.0932	13.8259	11.4086	11.8951	16.5124	9.88168	13.305	5.73158	18.09	12.848	12.0392	9.8404	12.0454	14.0588	14.3585	13.9889	10.7061
ARHGEF12	18.7363	10.4175	4.88164	27.029	10.8147	32.1711	10.5707	18.2236	12.5823	16.0486	20.9718	13.2437	5.88914	13.5667	6.39837	12.3221	20.0922	17.1721	19.3352	33.9099	38.2028	20.6001	35.6844	30.7871
ARHGEF15	3.45754	0.83837	0.698854	1.3265	1.70812	4.89504	1.51974	4.92518	2.60729	2.98459	2.5523	1.84806	1.77425	1.06697	1.55072	3.41172	3.82521	0.922097	7.39723	7.3041	14.3036	19.3126	11.7896	20.0752
ARHGEF16	21.5743	10.4252	0.629527	1.56074	7.69842	19.6951	3.72277	6.95679	10.9411	10.8497	6.60427	9.99371	6.18111	7.29967	5.07654	7.79188	6.99184	14.3137	10.5586	2.09014	4.09383	3.19549	3.19455	2.84641
ARHGEF17	11.4557	2.78826	2.22241	10.9042	8.96046	11.4934	7.51663	14.301	8.19661	7.90421	12.4003	7.77064	4.04682	2.71124	2.66403	6.83991	13.5622	5.9525	13.6326	14.5333	20.2126	22.3177	19.8489	21.0124
ARHGEF18	7.70237	6.47447	5.91336	16.7849	12.8515	13.0395	11.6846	13.1341	11.3438	8.17467	6.28782	15.2992	7.99605	13.0599	7.10542	8.55555	13.9505	14.8303	11.0082	17.3847	14.4706	16.6902	16.4025	14.4575
ARHGEF19	42.3925	11.0554	12.7923	7.21111	15.5966	21.6145	10.5183	7.92206	17.5904	22.7329	27.1537	14.1135	10.9149	3.93245	8.11078	12.0329	15.3743	9.75628	9.46319	3.83335	3.08744	6.90069	4.63559	3.39806
ARHGEF2	70.1717	32.8385	33.4939	84.9319	40.4194	102.22	46.4565	47.2737	55.5479	50.9751	46.6482	39.4504	82.5199	42.5715	29.8874	39.2952	45.8875	69.8931	41.8841	37.3862	50.0686	73.5675	48.6411	48.3655
ARHGEF25	17.054	7.84899	4.1236	28.6135	15.1505	15.2144	11.0696	11.7812	10.4801	15.5304	17.179	19.6533	13.4714	10.2035	7.77497	9.20087	8.55346	14.6732	8.04008	9.823	15.4493	16.0282	11.2033	18.4653
ARHGEF26	4.75938	1.18062	1.28654	10.7359	10.8488	2.6728	5.30733	4.42193	8.1789	0.447717	33.1558	41.7164	5.20033	1.99125	1.30766	4.94394	6.46576	9.34665	4.8858	27.4388	24.2805	18.3283	20.375	24.2649
ARHGEF26-AS1	0.0396298	0	0.0993078	0.0717228	0.658786	0	0.620604	0.104919	0.261004	0.0430713	0.79466	1.4427	0.234242	0.0494834	0.0494208	0.308993	0.0684132	0.28948	0.452389	1.30691	1.48231	0.963054	0.775715	2.60644
ARHGEF28	0.784124	5.64766	1.55319	4.13567	3.86326	15.8091	2.3569	1.84777	1.65249	3.45005	3.83765	5.78611	1.05699	1.52739	2.01702	3.22563	2.00622	3.76632	2.34125	4.57814	5.82799	5.50418	6.31133	4.95665
ARHGEF3	4.79958	11.6	15.2741	37.1427	10.9262	9.4366	12.5661	13.9424	3.52551	4.85197	8.01655	7.16176	11.5909	12.1087	11.1035	6.16558	13.6273	2.61466	16.3787	20.5108	24.4932	17.2185	22.1751	22.7456
ARHGEF3-AS1	0	0	0	0	0	0	0	0	0	0	0	0	0	0	0	0	0	0	0	0	0	0	0	0
ARHGEF33	0.114659	0.0101827	0.0191589	0.0997669	0.462056	0.148402	0.157207	0.0762285	0.245785	0.281474	0.169512	0.0951328	0.195805	0.105262	0.047868	0.373003	0.110757	0.0559731	0.0590054	0.107743	0.0954486	0.267404	0.188727	0.129434
ARHGEF34P	1.34021	1.54403	0.309281	1.53679	0.811705	4.7185	1.13096	1.92217	1.21701	0.0769501	2.49528	2.0245	0.220617	0.2747	0.117775	1.11187	1.15698	0.0494829	2.31793	2.97718	2.74172	1.92789	1.67616	1.98269
ARHGEF35	5.23055	3.13872	3.0233	2.14921	1.15934	7.10267	2.88694	4.13804	2.06653	0.09091	4.41581	6.22855	0.893135	0.591946	0.382454	2.60961	2.10877	0.101854	5.80231	6.88027	6.16448	5.84592	6.0148	6.17943
ARHGEF37	2.5982	1.1538	0.597394	0.365234	1.045	2.85223	2.99854	2.81408	1.49488	3.46332	1.36135	4.30994	0.416719	2.5057	1.80914	0.90441	1.18114	1.3279	2.44225	3.79406	5.35905	3.3297	3.26262	7.09521
ARHGEF38	2.09023	9.58897	0.459367	0.0323923	1.01632	0.2264	0.462162	3.22688	2.40836	1.47357	2.85432	0.27491	0.801197	2.92018	1.54481	0.955742	2.23672	0.152242	0.944067	2.12894	2.99563	3.83162	2.97597	2.3003
ARHGEF38-IT1	0	0.61808	0	0	0	0	0	0	0.185854	0	0	0	0	0	0	0	0	0	0	0	0	0	0	0.170677
ARHGEF39	6.89502	11.5876	4.64367	6.96373	9.27974	3.51699	3.71924	8.13089	10.2315	9.02435	4.02438	6.00637	4.7112	5.50846	7.02143	6.64545	6.04551	6.34096	7.52656	1.9909	2.5531	2.36109	2.39689	2.92739
ARHGEF4	4.3958	0.121217	2.38531	10.0162	30.9368	8.21159	1.18598	2.20225	3.20537	3.87431	2.21283	4.42971	9.63282	1.07833	0.190775	2.05561	1.9566	5.47264	1.39586	3.04675	7.13712	4.43016	2.46453	4.50865
ARHGEF40	7.71777	2.62385	2.22004	17.4652	7.73587	16.5139	6.9352	10.0181	10.0999	10.2921	6.66612	15.6325	2.99765	5.85081	5.97724	3.89859	13.1325	12.2375	12.8011	11.5764	8.69552	13.3529	13.9848	13.2036
ARHGEF5	3.81479	2.38757	1.3046	3.32146	2.04673	9.9005	2.83298	3.73869	1.39036	0.164749	4.08538	2.90332	0.442865	0.326044	0.637899	2.18279	2.5644	0.147362	3.47678	5.90472	3.88243	3.51886	2.97394	3.05233
ARHGEF6	2.6449	2.47672	3.916	10.2388	1.2118	7.2705	13.2257	11.016	4.45073	5.73436	3.10076	11.5565	3.17344	10.6599	9.53252	5.12232	9.18955	2.69314	5.58615	18.1098	24.1758	14.3481	19.6488	23.726
ARHGEF7	11.8925	23.8341	17.6825	24.2944	40.4257	57.1013	32.3872	16.78	52.4516	56.4207	26.8249	73.0776	26.4714	44.1746	46.3773	29.1637	24.6303	65.8904	14.5345	13.8753	18.8951	18.2349	19.2216	14.8919
ARHGEF7-AS1	0	0.743922	0	0	0.568355	0	0	0	0.222137	0	0	0	0.369763	0	0	0	0	0	0	0	0	0	0	0
ARHGEF7-AS2	0.0471871	1.33861	0.15754	0.237392	0.522959	0.302621	0.368636	0.0923417	0.850495	0.405122	0.248503	0.667735	0.371743	0.46736	0.309459	0.061049	0.0326225	1.00295	0	0.149519	0.106434	0.0475562	0.390711	0.105975
ARHGEF9	1.08626	7.56798	1.16748	7.19852	4.6684	7.66771	3.72038	6.9042	3.18508	10.2649	2.82618	5.16536	3.70636	3.50817	5.67272	10.1244	4.5949	7.39434	2.84517	4.99973	6.04368	5.15412	5.04888	3.9969
ARHGEF9-IT1	0	0	0	0	0	0	0	0	0	0	0	0	0	0	0	0	0	0	0	0	0	0	0	0
ARID1A	44.6127	11.4059	11.611	24.652	34.9682	34.5413	38.3796	20.6089	40.9367	26.6089	30.1836	20.6634	16.4593	19.9765	9.81608	30.2031	29.4198	29.5044	20.5095	16.0816	17.9506	20.2136	21.0855	16.1894
ARID1B	7.99726	6.55395	7.13626	19.1132	21.1169	18.3887	14.6624	11.434	17.1521	15.4145	20.1242	14.35	12.8179	14.1665	13.0522	11.6626	13.299	18.4387	10.6289	14.0856	12.3053	10.1474	12.8914	11.1942
ARID2	10.6012	4.64594	6.70401	12.2634	9.05098	11.8327	5.55634	5.11301	9.80855	8.88549	18.7554	9.68845	7.32002	7.15236	5.65371	6.85612	7.90101	10.3184	8.04388	5.34425	5.02006	4.05152	5.39813	4.52267
ARID3A	5.92364	3.32319	2.62589	2.6702	5.62013	0.714134	5.85157	4.91116	2.5438	5.07927	3.58649	5.20712	4.03364	5.87178	3.2658	3.61372	5.23007	10.8006	3.45485	2.4717	2.95291	4.95065	2.9943	3.96179
ARID3B	5.75596	4.12647	1.72847	6.41966	5.46172	2.48093	5.36548	4.65677	4.12658	6.17866	9.41143	1.91811	4.775	3.78109	3.99538	3.44372	4.4824	14.1167	1.69874	3.72911	2.80787	6.05951	3.28216	3.06229
ARID3C	0	0.0836632	0.0787701	0.135653	0.332792	0	0	0.0307806	0.0773177	0.101281	0	0.0278223	0.0309786	0.0778933	0.0773647	0.0610443	0.0326225	0.136766	0.0267736	0	0	0	0	0
ARID4A	8.19143	3.78241	3.80378	9.63457	20.4999	5.72995	7.65895	6.62798	8.23268	9.16179	10.7991	8.99881	4.902	7.17726	3.97605	13.3328	7.48583	11.7546	5.58272	13.3742	15.5498	14.6136	14.7045	15.9377
ARID4B	33.8602	10.0754	8.97629	16.7157	31.6801	14.8573	25.9728	24.7698	25.7705	18.4721	25.8391	22.6138	20.3162	16.2667	11.1792	27.5642	16.3551	27.3795	8.99552	17.1084	18.2899	21.5549	20.4611	23.6459
ARID5A	8.42391	7.32889	21.942	13.4349	2.54133	18.4223	26.4718	23.2136	4.2286	9.82273	13.0807	9.23526	7.64189	28.0541	27.9169	10.3835	16.907	5.13916	9.02445	33.077	12.9911	15.0252	14.523	15.9277
ARID5B	5.91084	2.38881	5.15529	2.29521	1.18927	25.5404	16.7643	12.9448	3.56539	3.09148	8.44558	3.60351	2.39767	10.5887	6.80429	4.59121	8.89994	1.74443	4.22526	34.8676	16.0724	13.202	23.4825	16.3917
ARIH1	19.3097	13.3623	13.4008	16.9349	9.82977	16.762	17.2029	12.5124	11.5731	14.2947	22.9067	9.21076	15.1552	15.8472	11.6203	8.37057	13.9883	20.0179	9.36659	20.2052	17.0179	13.8089	17.497	15.9217
ARIH2	18.1622	25.1571	16.0334	18.2344	31.8356	21.2311	19.2143	15.7532	20.4605	14.251	17.0731	20.087	19.2873	15.0377	15.2961	21.1335	16.8215	17.4337	16.3035	16.49	20.7251	23.2264	19.7932	21.2374
ARIH2OS	0.760546	4.81476	3.05974	1.19636	2.02018	1.53842	1.28419	1.15782	1.39095	1.38075	0.656036	0.980202	1.77062	1.28907	2.31046	1.79266	1.3614	0.670489	1.0228	1.20008	1.45895	1.39668	1.53532	1.4261
ARL1	16.1419	30.9764	63.2568	16.4103	13.1577	15.9984	18.464	17.0404	14.6145	15.9494	21.5841	29.7174	19.7107	17.9101	36.4341	16.7004	18.5828	13.7566	19.4083	32.6174	28.793	20.4562	26.5728	28.0465
ARL10	5.53151	0.409098	1.51178	3.21881	2.80922	4.92871	1.2825	1.3371	2.6791	1.95549	1.22662	7.88016	1.87065	1.27052	0.599828	3.54004	2.13018	1.89672	0.703392	1.47996	1.49287	2.19407	1.81686	1.51674
ARL11	0.50333	0.623397	1.62667	0.220802	0.0533775	0.164218	3.04797	1.72433	0.240176	0.786963	0.867101	0.831878	0.843869	3.09356	2.79549	5.22096	0.895722	0.206806	0.628379	1.6605	1.77366	2.47052	2.04456	1.5945
ARL13A	0.181077	0	0	0	0.0534637	0.0388184	0.0707961	0.0345064	0.178374	0.0195319	0.111736	0.0641629	0	0	0.0298563	0.234683	0.0366971	0	0.0205979	0.11435	0.0272844	0.0534261	0.109956	0.0814692
ARL13B	6.38151	5.31242	4.49456	7.90077	8.48406	4.84373	5.90692	6.45081	11.3684	6.97536	5.45994	4.01446	6.10104	4.568	5.31905	9.77034	7.19358	9.94529	6.02406	9.2344	6.35741	6.60391	7.72815	9.15447
ARL14	0.0449458	0	0.150075	0.0323221	0	0.0240355	0.35121	0.0293549	0	0	0	0	0	0	0	0.0581694	0	0	0	0.237202	0	0.0453172	0	0
ARL14EP	11.8526	6.77454	21.937	11.0554	4.47253	8.55128	12.1761	7.44595	8.26054	8.85684	11.6995	6.35405	10.9293	9.40535	11.2057	7.01687	6.05413	8.64204	10.1806	7.88089	10.1588	9.18609	10.4346	11.0098
ARL14EPL	0	0	0	0	0.241862	0	0.116515	0.150785	0	0	0	0	0	0	0.0948637	0	0	0	0	0	0	0	0	0.177786
ARL15	2.91335	12.7645	6.72676	2.61944	3.92055	16.9171	4.6839	9.16814	3.90536	7.47142	4.45797	5.9365	4.85166	11.2388	8.594	4.05566	5.24353	3.18108	6.70936	7.01735	8.30103	4.02386	6.02522	4.97333
ARL16	28.8233	56.594	104.333	19.9375	22.9485	16.6497	21.8588	23.4284	32.0378	33.0305	15.3069	16.5607	61.061	24.1015	40.8694	23.9074	20.5368	25.9518	24.0956	13.5039	14.1875	16.9048	14.5424	15.1492
ARL17A	0.0555325	2.09979	0	0.0268591	7.29165	1.2735	1.74064	1.34883	6.94475	3.03213	1.69675	2.35306	1.11858	0.686349	0.812048	2.63852	2.54131	4.3381	0.873977	0.637338	1.10012	1.70652	0.590105	0.271814
ARL17B	0	0.274841	0.165656	0.138082	0	0.102622	0.384579	0.4881	0.518188	0.308854	0.503151	0.132026	0	0.189678	0.916328	0	0	0.413814	0.211881	0	0.145766	0.240947	0	0.87382
ARL2	108.378	58.0419	118.464	35.8141	28.7443	48.5066	55.9785	61.0762	47.7662	72.1108	71.9934	28.0883	134.731	73.2184	71.2857	25.0368	53.1752	47.7891	84.8139	115.145	80.1599	83.9479	80.8804	98.5157
ARL2-SNX15	0	0	0	0	0.168567	0	0	0	0	0	0	0	0.81771	0.127755	0	0	0.123189	0	0	0	0	0	0	0
ARL2BP	9.98995	36.2684	50.9012	18.6572	28.1665	22.4628	27.3004	22.3207	16.7229	33.597	14.6805	16.8488	37.033	37.7882	50.0918	27.3135	24.2915	31.2967	32.4222	41.0891	40.9365	34.4935	40.3227	44.8298
ARL3	6.2602	26.714	27.565	4.41685	14.2035	12.068	9.1074	6.20429	15.4697	20.0441	7.47702	8.45247	32.9444	8.98948	12.1272	8.14435	8.98466	14.9361	9.34958	8.66969	8.4149	8.67412	7.57683	8.6967
ARL4A	11.4084	9.00434	10.9907	6.07245	12.6316	3.73498	4.85366	4.81015	9.40739	7.09966	9.38129	3.19811	9.57289	6.16683	7.85012	6.89395	4.40686	7.39313	7.29693	10.2003	13.7028	8.43866	10.8647	13.2719
ARL4C	12.0083	13.4587	11.9491	46.7917	46.3597	31.7031	37.2904	60.8804	19.36	32.724	27.1023	18.4406	30.6202	35.0589	17.0591	23.3299	34.1834	81.9408	11.3878	17.3017	10.6736	12.1653	19.5693	15.0477
ARL4D	2.19922	66.609	2.769	42.5553	12.8727	5.8203	3.2759	3.59847	4.15606	3.42856	2.0977	5.31983	7.86227	4.10707	2.79339	4.1632	3.76242	15.2658	7.07017	16.2694	13.0477	8.53203	9.80728	17.4105
ARL5A	32.926	15.4393	18.7861	14.7289	6.47747	8.75267	12.5683	10.452	8.84309	8.94059	15.3535	7.56754	9.74529	12.1194	16.8918	8.23262	10.8414	7.13984	9.68287	17.8001	17.6619	12.058	18.0971	19.1348
ARL5B	3.27235	10.9802	17.7522	7.24519	6.804	6.53673	6.81731	3.15271	4.55585	5.47837	4.39593	4.05882	9.9781	6.77018	8.56968	2.73502	3.91094	6.15429	5.04537	10.6946	2.97041	1.1291	3.38215	3.33128
ARL5C	0	0	0	0	0	0.0359905	0	0.0436832	0	0	0	0	0	0	0	0	0	0	0	0	0	0	0	0.0505222
ARL6	4.52655	10.4614	10.4881	6.08815	3.93675	2.9578	3.4329	3.86872	7.21909	6.13813	4.8135	1.56802	6.33118	4.30369	11.2515	4.2206	4.19881	5.1038	5.34263	4.58142	4.36218	3.05358	4.06033	5.34404
ARL6IP1	301.255	270.3	237.691	234.186	318.213	173.946	112.903	94.4082	159.844	321.009	105.488	195.977	378.62	189.381	242.64	187.746	188.173	327.583	242.148	86.901	94.1559	60.3042	91.9775	83.7858
ARL6IP4	97.2163	97.8309	175	96.1302	75.1871	73.8104	83.3502	98.8599	103.702	101.689	117.601	143.784	117.658	96.2265	147.517	70.7525	89.7101	87.5145	96.9552	97.1616	92.787	98.5473	83.7154	110.439
ARL6IP5	14.1536	38.8507	75.5423	22.0882	16.7571	44.6045	78.1573	49.3988	19.7362	28.4371	15.9258	30.2338	33.8099	90.9985	96.3616	35.3715	54.0001	14.6567	42.3983	132.404	124.631	92.7866	119.842	118.169
ARL6IP6	23.2119	38.7058	37.287	19.0536	23.1396	21.787	14.4725	10.3889	25.5083	22.3021	19.2051	6.74884	32.981	16.7351	25.7216	14.2009	12.0523	27.6952	12.9208	8.29834	7.53228	6.23482	7.98683	7.53611
ARL8A	40.6812	22.0952	31.139	39.0898	27.0756	35.6969	32.7437	33.0098	28.3418	33.7398	22.0913	28.153	94.6407	29.5626	27.5016	23.5413	26.9342	64.1941	26.5	35.198	32.8987	32.4071	29.3276	34.3916
ARL8B	13.2306	25.6376	30.2161	16.0452	13.5179	23.3626	24.305	19.7044	14.2032	14.6573	18.1845	13.565	27.6097	27.0475	27.482	14.8352	20.1882	19.0298	19.0361	45.6606	43.0572	34.3689	41.3265	35.128
ARL9	4.47544	0.141482	2.99937	0.569827	2.09386	1.56758	0.544928	0.410026	6.4455	1.43664	0.167973	1.64176	3.72399	0.391853	1.0956	0.30855	1.60539	2.67705	0.900654	0.170657	0.298692	0.240321	0.166381	0.119098
ARMC1	36.8958	27.2582	42.498	24.1988	19.2328	17.5756	13.9916	12.5791	16.85	20.3862	17.0897	16.6522	31.5417	18.0026	42.0726	12.735	11.9908	21.8903	19.7708	11.3764	11.7381	9.13	12.0236	13.7169
ARMC10	17.4893	22.628	33.9308	14.5397	10.3254	13.0599	16.8964	11.357	11.9496	11.441	17.2907	8.43169	16.4887	13.7006	19.5355	7.99068	9.15886	18.7309	19.2279	12.7462	14.1285	12.1013	13.6965	14.3529
ARMC12	1.46323	0	0	0.638054	0.842922	0.0577303	0.255201	0.374945	0.213998	0.279921	0.44043	0.27727	0.240277	0.172356	0.299273	0.743471	0.216956	0.100881	0.0296327	0.171867	0.252164	0.368565	0.324998	0.236326
ARMC2	0.773537	1.98101	1.32778	0.736041	3.57408	0.648323	1.25498	1.41036	3.07094	1.52432	1.62603	1.46499	1.86893	1.49065	1.22426	1.70431	1.04128	1.62757	2.58474	1.14253	1.11995	1.70611	0.919546	1.70809
ARMC2-AS1	0.201019	0.0888784	0	0	1.01289	0	0.19549	0.318897	1.06064	0.0526521	0.210942	0.058822	0	0	0.0802258	0.386762	0.0697031	0.19125	0.338329	0.216098	0.0748557	0.200798	0	0.0746682
ARMC3	0.0975576	3.62463	0.580398	0	2.39462	0.287126	0.909898	0.777118	1.37343	0.534094	0.0866396	0	0.925726	0.959665	0.702106	1.11485	0.11335	0	1.16442	1.21509	0.0533189	2.35007	0.148061	1.99544
ARMC4	1.25559	5.28346	0	0.0599003	0.112594	0.531444	0.931587	0.546947	0.578172	0	1.79973	0.248427	0.919376	0.403564	0.0460004	0.489883	0.173402	0.0701038	0.840231	1.65947	0.393477	1.37576	0.293192	2.0262
ARMC5	6.90287	8.50139	2.67149	3.27664	9.7343	8.38509	6.00054	8.11872	5.72547	6.87581	4.18357	4.9043	5.98118	5.79039	3.87061	8.72522	6.26699	9.96199	6.1069	4.27404	5.21644	6.74805	5.92387	5.23546
ARMC6	30.5705	15.3264	37.2753	31.374	19.813	19.9986	12.3364	16.7951	21.9869	19.6205	24.1017	18.3222	39.8051	19.9066	22.0811	9.43369	20.1463	27.2955	24.627	14.2048	13.45	13.2409	13.5637	10.9145
ARMC7	9.82759	4.35284	10.3977	8.73841	5.00402	6.96804	9.88995	8.38294	7.51083	8.48733	6.1419	6.14602	9.41793	6.88086	9.50503	9.00634	10.5752	6.8017	13.2696	9.02117	10.5523	11.8722	8.60882	9.16128
ARMC8	15.7223	12.3081	22.2185	30.1166	11.1568	9.10037	9.33679	10.5198	13.4088	10.6851	10.1787	22.5274	16.0291	9.86633	17.1029	14.7633	15.9856	17.0596	11.7013	12.6904	11.1491	8.661	10.8596	9.88581
ARMC9	2.33082	7.957	4.50275	3.16644	9.77766	5.22912	5.40839	6.46711	6.78959	7.09406	3.94032	3.50429	6.51342	6.00501	3.82982	6.04259	6.41403	8.96726	5.6351	5.20623	5.21204	5.24487	4.52427	3.34969
ARMCX1	5.16677	1.79914	7.90784	9.96968	7.34753	11.0153	5.27242	14.4266	15.3729	8.01541	2.66029	21.789	7.32195	5.38343	8.73339	12.3263	8.56919	12.4301	6.89262	13.3241	13.1766	12.0303	13.688	16.0433
ARMCX2	3.63571	7.05753	6.27292	10.2943	12.3638	14.6501	9.86877	15.2666	21.6682	12.0317	13.9638	29.3099	6.68618	5.73752	6.28296	20.3996	10.7443	8.00862	8.02289	9.53255	10.9641	9.83157	8.96297	12.339
ARMCX3	28.3073	13.8392	10.2888	15.7682	12.4588	16.4016	20.2651	22.5144	22.5386	12.7306	14.1842	45.1814	9.00684	13.9003	13.3495	31.6758	18.0653	4.94817	11.6281	27.0988	28.2567	20.8196	24.6886	26.1749
ARMCX4	1.58689	1.2589	0.683543	5.25969	16.9844	4.00631	3.22366	7.16943	23.2296	4.40315	11.2321	19.8301	2.15088	1.83877	0.674241	28.0664	7.16524	10.8101	3.32127	3.00329	3.98523	5.91075	3.72939	3.10722
ARMCX5	13.7164	8.93283	11.8404	7.14317	7.35624	5.4223	4.46228	5.27142	12.6286	6.62389	4.78723	11.651	6.80891	3.78519	7.96054	7.51548	6.72049	6.17627	5.57687	6.72644	7.80169	5.67746	5.8321	6.06704
ARMCX5-GPRASP2	0.84197	0.614591	0.741133	0.18733	0.877858	0.686607	0.652843	0.568933	0.921318	0.290722	0.452837	0.972001	0.663623	0.765234	1.21041	0.899889	0.602376	1.0229	0.899866	0.676585	0.589777	0.289702	0	0.90574
ARMCX6	99.2182	32.7897	49.7886	25.6112	29.7311	23.2994	29.8003	25.2622	51.5552	25.7436	36.2551	129.658	22.9075	24.6719	54.9781	53.9147	32.8412	10.8333	29.9975	22.9863	34.5	29.7005	30.6536	36.212
ARMS2	0	0	0	0.0598094	0	0	0.0817633	0	0	0	0	0.0985096	0.0551043	0	0.0675743	0	0	0	0	0	0	0.420534	0	0.187584
ARMT1	4.61967	9.45116	10.2968	6.29541	5.17938	5.59332	8.05093	7.58126	6.65777	6.28415	9.27848	6.98839	8.18977	9.2291	9.62187	5.3959	4.8674	5.85471	8.00161	14.8546	17.1718	10.9115	13.546	11.5716
ARNT	20.0099	19.427	16.0821	19.4421	15.0827	15.1746	15.751	15.1081	16.3056	12.4244	14.7511	20.0317	17.3281	15.7171	12.2113	17.449	16.0237	15.2212	14.4558	22.4351	24.7793	21.2665	24.0334	23.3679
ARNT2	37.5716	3.99095	4.9235	11.1254	6.01049	8.1871	8.27643	4.95176	7.80291	14.525	11.3514	5.17571	9.45832	5.76725	4.51134	3.45272	6.7626	25.2935	3.34274	3.27942	5.53918	6.30036	6.07267	6.38392
ARNTL	4.23169	34.6703	9.00677	5.83472	8.41534	6.49015	9.34668	6.17118	7.22618	7.06009	14.53	2.78645	6.29172	7.86044	9.76635	10.4251	8.9738	6.08607	9.77413	10.8075	4.41328	5.98212	11.9745	7.44598
ARNTL2	2.5226	7.6165	8.00536	10.163	7.97296	2.2467	4.87638	3.92058	4.85602	4.80332	7.57826	2.24687	8.21153	5.84929	5.63994	2.70821	3.86345	9.85003	1.46879	0.555387	0.518462	0.510634	0.964726	0.624281
ARNTL2-AS1	0	0	0	0.118569	0	0	0.0810353	0	0.0677519	0	0	0	0	0	0	0.107033	0.11533	0	0	0	0	0	0	0.0619844
ARPC1A	77.0592	272.009	255.051	219.371	131.891	132.481	106.082	91.6143	113.332	105.362	107.672	73.0486	233.204	98.1779	172.802	45.7664	76.6791	195.992	119.112	85.2461	90.9696	73.7423	80.6498	87.678
ARPC1B	39.915	99.4711	90.5927	71.2696	32.884	43.2307	160.785	145.068	34.2285	73.7992	43.9936	57.8879	80.4675	219.582	153.749	69.6024	103.505	30.999	123.088	187.393	164.444	175.43	148.224	158.708
ARPC2	134.567	240.269	235.609	146.976	103.326	111.879	232.425	187.599	114.006	143.594	141.055	115.131	176.651	266.382	297.104	131.607	180.178	127.682	151.947	277.744	232.1	227.648	239.36	217.378
ARPC3	132.84	294.098	737.06	161.839	127.68	119.946	193.072	197.335	136.653	156.732	140.365	259.188	253.856	307.042	432.178	153.108	160.658	131.411	226.706	272.727	246.138	175.814	220.092	234.201
ARPC4	49.0197	138.85	170.872	62.292	51.3615	77.935	80.0758	68.9983	49.1971	61.4015	54.6995	72.3035	131.522	100.861	120.689	58.834	73.9444	50.992	76.3462	113.116	93.8927	92.7468	99.8812	111.889
ARPC4-TTLL3	4.10942	3.69205	0.863336	1.48057	9.04504	5.17934	4.05657	7.39953	4.58912	4.18368	2.1103	4.25676	1.72728	3.91263	2.704	6.75029	4.49793	3.87752	2.56176	2.20931	3.12451	8.54737	3.28248	3.99581
ARPC5	137.19	188.988	403.683	95.4498	71.0872	69.7806	96.0948	90.9158	57.254	70.8492	71.5585	99.5154	168.057	106.04	189.196	51.4426	65.9301	61.6925	99.3736	138.627	121.005	101.095	115.302	122.689
ARPC5L	51.5561	88.6327	65.0077	41.2133	42.5314	37.6158	40.2965	32.035	47.1719	44.2595	53.6207	57.7778	58.9002	46.945	57.1119	33.7856	37.9249	46.6052	41.6262	39.7875	32.4316	27.9555	33.3421	27.7558
ARPIN	4.45071	6.05537	3.45464	7.6136	2.34482	12.9218	6.58623	6.57283	3.8562	5.4717	13.1057	4.58708	6.02517	5.89338	3.67209	4.34683	5.95377	5.47586	4.81575	12.3415	13.7645	12.0869	13.2441	12.9429
ARPP19	36.7074	42.7416	46.3588	41.4669	29.8427	47.8237	32.0801	23.4607	28.5492	38.3533	22.6887	18.5205	49.1806	32.9415	44.4104	18.3854	22.2584	70.9128	23.5036	35.379	30.7707	21.2613	29.9318	28.6156
ARPP21	0.207849	0.0141405	0.0359547	0.463776	5.90436	0.104427	0.0137334	0.00931203	0.508467	0.383679	0.170437	0.460238	3.32647	0.023393	0.0249613	0.176614	1.46881	0.0547349	1.58952	0.0293129	0.0570707	0.0484448	0.0935692	0.0237771
ARR3	0	0	0	0.031685	0	0	0	0.0287835	0	0.0236723	0	0	0	0	0	0	0	0.0425995	0.025012	0	0	0	0	0
ARRB1	5.20161	2.57492	3.65714	16.5145	1.1424	4.99615	4.97392	7.62963	5.40648	3.32648	6.35686	4.98601	6.46652	7.03878	3.67177	10.1097	8.07326	1.64059	14.8982	32.9973	55.323	41.7048	38.0531	45.0014
ARRB2	18.9143	25.0111	31.8939	29.0602	30.8225	30.46	41.6218	36.428	27.1158	25.7482	37.535	29.8212	64.7631	52.3573	36.766	37.7586	33.9761	27.2074	29.8625	64.8168	53.7411	70.7772	63.9464	62.0556
ARRDC1	13.6553	40.6648	23.6408	6.75446	21.4906	21.4081	21.865	26.5164	21.1197	23.7713	18.8428	16.0304	15.9356	26.8413	27.0122	19.1367	19.5611	10.8954	25.5109	28.8382	27.8504	36.0344	27.3858	26.681
ARRDC1-AS1	7.40379	33.5852	9.095	11.2464	21.3411	6.11279	7.98182	9.78331	11.5543	13.6736	12.6037	11.925	13.3863	10.0283	14.1084	15.8413	9.26494	11.0259	11.449	6.95871	6.16984	8.69817	6.81658	8.22603
ARRDC2	14.0413	16.1632	8.41443	16.0444	38.2061	5.94249	26.8685	73.5438	13.1353	11.6596	12.0553	22.4261	22.4824	23.7727	11.9681	19.9184	16.6733	7.81796	26.1779	44.4511	59.0193	47.2809	59.3977	46.4593
ARRDC3	18.922	18.4613	33.0076	23.1636	18.5841	16.0676	21.8246	37.2413	20.2832	19.0008	15.1238	27.8009	22.8735	28.0093	38.0309	29.3841	22.7004	13.007	36.7368	66.513	49.3508	22.8126	53.058	55.7407
ARRDC3-AS1	0.309922	1.0271	0.172581	0.104633	0.374692	0.122283	0.24264	0.437409	0.289123	0.22447	0.283456	0.317953	0.244248	0.189141	0.326229	0.107383	0.185424	0.281655	0.212234	0.367826	0.234152	0.209179	0.106444	0.186341
ARRDC4	2.14346	2.0982	5.55548	4.50292	8.62554	2.37057	10.3641	3.45601	4.77892	3.91194	3.09929	3.15381	3.16765	20.1715	5.16386	4.38932	5.84036	5.87274	5.84867	14.9318	14.4314	10.8412	10.2373	19.2728
ARRDC5	0.167852	0.089345	0.140156	0.0726278	0.0338232	0.0540107	0.295376	0.617607	0.275704	0.63446	0.141579	0.19833	0.154307	0.250434	0.277131	0.652909	0.69576	0.162821	0.0764174	0.247118	0.303645	1.15303	0.623994	0.226645
ARSA	8.27934	7.93854	3.50382	5.04655	3.66373	7.56173	18.2523	17.2816	6.278	10.9486	4.78512	5.67201	6.60922	11.9855	11.5743	6.75184	9.7465	4.6216	8.91889	14.233	11.4331	14.9171	13.8569	12.8953
ARSB	1.85202	4.78484	2.82336	5.40366	1.60946	5.09128	6.24973	6.04742	2.4614	4.66634	3.45189	5.05475	3.17695	7.53107	4.49322	2.24372	5.01963	1.78691	3.03499	7.62337	6.15169	4.5208	6.05334	4.35626
ARSD	11.8795	5.99095	6.4701	10.0876	6.48227	25.6848	17.3017	15.3553	19.8675	9.84075	24.9936	26.0863	11.9301	4.86204	9.56724	2.48936	10.6068	9.80157	6.9627	14.9901	30.739	20.7647	16.2372	19.4601
ARSE	0.283522	0.0838805	0.493335	2.36077	0.0269585	4.77538	0.813364	0.639851	0.33045	0.307844	0.324083	4.95934	0.933327	0.176799	0.126456	0.104201	1.01142	0.229855	0.888053	2.95989	5.4414	3.45675	1.93826	2.00567
ARSF	0	0	0	10.0839	0	0.180873	0.0253187	0.136651	0.234226	0	0	0.199074	2.21057	0	0	0	0.0357494	0	0.0147482	0.353091	0.273622	0.0523716	0.293728	0.0583252
ARSG	5.02587	3.25954	1.45419	1.65231	3.01315	6.34721	2.95548	1.82281	1.70639	1.66641	1.11029	6.88086	2.75222	1.851	2.53804	4.24685	3.10211	0.36659	3.04176	1.97365	2.57884	2.76744	2.01592	2.13063
ARSH	0.0323763	0	0.378491	0.583877	0	0.382106	0.0316552	0.0212863	0.132977	0.15743	0	0.420878	0.531504	0	0	0	0.0223656	0	0	0	0	0	0	0
ARSI	0.653661	0.452983	0.452826	5.68133	0.224869	3.22913	1.82615	3.47884	0.420291	0.199624	0.959332	3.28599	1.22511	1.06298	1.72653	0.539002	1.90353	0.155453	1.7395	2.56719	3.39965	3.7638	3.51254	4.67624
ARSJ	0.766232	5.70514	0.973431	0.525277	2.59077	2.61014	1.357	1.60583	0.190418	0.607235	1.72924	2.78721	0.530855	1.9278	1.41172	0.573746	2.14358	0.338281	2.25113	4.62332	1.84319	2.68251	3.08772	2.90733
ARSK	1.81797	2.38801	2.74877	1.62182	0.817384	2.59858	1.98585	1.80452	1.01512	2.4221	1.61791	2.9636	1.0164	2.34225	2.69221	2.40336	1.59677	0.659417	2.33495	2.7798	3.68158	2.00976	2.28893	2.99481
ART1	0	2.80429	0	0.063192	0.132773	0	0	0.22963	0	0	0.0925568	0	0	0	0.108211	0	0.0607272	0	0.224475	0.0926955	0.363516	0.0885915	0	0.559313
ART3	0	0	0.937374	0.0260679	0	0.0776423	0.353973	0.0469503	0.0296945	0	0	0	0.0950976	0.0599645	0	0	0.0750446	0.070209	0	0.0380911	0.0272552	0.146274	0.149638	0.160805
ART4	0.416027	0.442719	0.173656	0.628794	0.0419172	0	0.487759	1.93257	0.989456	2.35012	0.175355	0.957471	0.874107	0.240791	0.47885	0.215488	0.431315	0.523398	1.20537	3.50912	7.67162	3.10579	4.30203	8.16699
ART5	1.19082	2.72439	2.31491	0.181076	0.221157	0.41002	0.833056	0.90612	0.991416	0.703192	2.02345	0.365183	0.030666	0.125085	0.0984203	1.26077	0.187113	0.045135	6.40956	0.419547	0.589334	0.540556	0.293598	0.503991
ARTN	52.498	1.84877	5.01631	0.322175	4.06493	0.59902	3.30209	1.78554	1.6684	2.54109	9.25659	1.31082	1.44311	0.393609	1.0794	1.96252	1.30444	2.49576	1.21545	0.204867	0.189339	0.487528	0.124452	0.230265
ARV1	19.8979	59.2406	18.0782	13.4029	13.5226	10.2386	14.1831	15.9759	15.4937	10.2133	13.3228	14.9939	21.8776	13.0109	24.1533	12.5346	11.6207	11.5247	16.5442	13.0702	15.5415	13.0732	15.8082	14.6806
ARVCF	4.46943	2.39891	1.51826	5.35866	22.118	20.576	4.7496	17.9675	16.1647	15.1058	4.77129	3.60169	7.4518	8.13451	3.34082	4.44121	7.09988	27.698	5.23665	2.83403	5.8161	5.57703	4.48488	5.41434
ARX	0.407713	0.141643	0.547888	0.0128337	0.410762	0.00954466	0.503205	0.0704747	0.0437969	0.366409	0.729729	0.199429	1.94426	0.23625	0.545873	0.0691306	0.0734119	29.731	0.202447	0.111275	0	0.269332	0.0182557	0.386523
AS3MT	1.19512	0	0.818118	6.10021	3.7842	6.01785	1.62097	1.77672	3.67686	5.6351	1.96288	2.64355	3.75626	0	1.7948	0.148035	1.55182	2.34857	0.328738	1.8128	1.36955	1.20483	0.975549	1.61891
ASAH1	22.0316	69.5698	111.73	30.3404	10.8812	24.8784	73.6854	78.1448	23.6623	30.7621	40.8386	46.3261	47.123	104.921	116.452	57.0962	72.9127	22.4556	80.8183	199.276	189.449	157.712	183.299	154.568
ASAH2	0.383501	0.680804	1.35663	0.505691	0.500016	1.05547	0.529766	0.253455	0.426946	0.67339	0.714105	0.347057	0.592606	0.562879	0.46821	0.175811	0.560699	0.526885	0.437523	0.401851	0.357793	0.365303	0.255764	0.118645
ASAH2B	0.350907	0.620115	1.75429	0.826539	0.353649	0.614436	0.454425	0	0.189359	0	0.490408	0.0682977	0.690607	0.378079	0.555664	0.299279	0.324781	0.332289	0	0.379285	0.607992	0	0	0
ASAP1	30.762	3.52131	3.06361	14.3264	9.86443	20.9996	15.2183	14.7064	8.76164	7.05965	12.7938	10.616	7.26436	15.0979	5.56837	11.3659	13.1174	11.2556	10.3254	15.62	14.4237	11.8957	16.0408	12.5931
ASAP1-IT1	1.20596	0	0	0.0721768	0.405038	0.0536712	0	0.294541	0.123442	0.188488	0.476251	0.0592327	0.0659785	0.0414369	0.0411305	0.584788	0.24323	0.0970121	0	0	0.0755222	0.556803	0.26019	0.0376024
ASAP1-IT2	3.37223	0.139196	0.0654965	0.151091	1.34321	0.168548	0.281288	0.448343	1.26833	0.141643	1.37882	0.309206	0.0171671	0.173744	0	1.15381	0.523508	0.940284	0.0596014	0.0822718	0.0986531	1.4807	0.377445	0.471147
ASAP2	6.87126	4.98151	10.9159	15.8828	3.32335	22.9448	5.37904	6.587	5.66268	9.72473	18.3894	13.0409	8.41332	9.94779	2.93225	4.495	6.11698	16.154	5.90863	8.30745	10.5898	6.8716	9.00227	9.16371
ASAP3	2.99596	3.41623	2.29277	5.87334	1.3522	16.9172	5.98527	6.07832	3.94312	2.00654	10.5918	9.70279	7.3595	2.36999	2.0607	15.6963	13.7262	1.6261	7.9478	9.46086	12.9223	16.5543	11.5773	13.9523
ASB1	6.67649	5.52309	1.8399	9.26249	12.592	4.32851	5.66275	4.53388	14.0865	6.38504	5.569	4.19783	4.08875	4.55936	2.68737	14.144	6.53332	10.9289	2.90833	5.45988	6.09367	6.01579	5.85476	5.67087
ASB10	0	0	0	0	0	0	0	0.0401237	0	0	0	0.0184997	0.0616689	0	0	0	0	0	0	0	0.0223737	0	0	0
ASB11	0.187118	0.0664423	0.553374	0.0135355	0	0.0100636	0.0540336	0.182826	0.0308082	0	0	0.0108946	0	0	0.0311236	0.0486342	0.0258247	0	0.0213578	0.0195759	0.0848479	0.0559098	0.0770893	0.0552788
ASB12	0.58148	0.0396599	0	0.0321681	0.225339	0.119605	0.567977	0.0876503	0.219979	0.0480595	0.141369	0.712365	0.11747	0.0369482	0.477302	0.173674	0.123683	0	0.101576	0.141626	0.134588	0.180402	0.138835	0.200995
ASB13	6.04053	6.8275	17.4048	2.56529	2.73871	7.93793	10.8639	3.927	2.31535	11.2194	2.10116	5.17865	7.30592	9.74227	8.46465	5.2237	5.02611	0.944274	4.57882	10.1445	11.2305	9.60989	10.4137	11.6927
ASB14	0.644815	0.423933	0.0997321	0.241692	1.82909	0.269619	0.397218	0.48895	0.648353	0.336794	0.781114	0.324959	0.250941	0.178694	0.158507	0.74434	0.379263	1.20807	0.163216	0.200284	0.342623	0.821539	0.492415	0.251165
ASB15	0	0.0496965	0.0311726	0.0135045	0.601232	0	0.0182625	0	0	0.0304354	0.0787781	0	0.159316	0	0.108657	0	0	0.272699	0	0	0	0	0	0
ASB16	2.88319	1.00607	0.391046	1.40701	3.89792	1.13911	1.20543	1.78952	3.97294	1.84389	1.5859	2.6676	0.323665	1.00364	0.878767	5.75964	1.71858	3.88261	0.786838	0.490945	0.520927	1.72028	0.584389	0.629331
ASB16-AS1	12.6965	17.03	4.20939	6.80696	16.342	10.1282	7.60537	8.43288	14.8343	14.4521	6.65954	16.9785	3.30543	6.38834	6.68827	19.133	11.4686	15.5791	5.34214	3.41839	4.59217	7.3526	4.06733	3.40238
ASB17	0	0	0	0	0	0	0	0	0	0	0	0	0	0	0	0	0	0.0565903	0	0	0	0	0	0
ASB18	0.0405135	0	0	0	0	0	0	0	0	0	0	0	0	0	0	0	0	0	0	0	0	0	0	0
ASB2	0.627639	0.669005	1.44205	1.17746	0.444404	0.93435	1.28633	1.76819	0.336281	1.06939	0.156726	2.32105	1.05017	1.20082	3.08748	2.45678	2.32996	0.684157	1.05985	0.791436	1.0294	2.32682	1.63025	2.18463
ASB3	6.43625	6.7755	15.6304	8.21629	2.23069	5.71569	5.82639	3.61693	5.69059	7.44999	9.78766	4.04426	7.10245	3.25488	6.66364	8.03604	3.76599	5.47093	3.79731	6.3431	4.84254	5.80932	5.96385	5.59927
ASB4	0.0910592	0.484204	0.0108674	0.00942849	0.444496	0.0577809	0.178328	0.272936	0.0750524	0	0.109879	0.00770743	0.179418	0.0759613	0.10853	0.276483	0.0718093	0.565335	0.616757	0.231166	0.18776	0.0527459	0.187396	0.161696
ASB5	0	0.0148594	0	0.0484781	0.0505836	0.00901357	0.0327671	0.110953	0	0.0637541	0.123667	0.00991114	0.0879348	0.111559	0.209041	0.304631	0.023102	0	0.0477939	0.0700155	0.0126534	0.118685	0	0.0755125
ASB6	6.82506	7.94983	6.70329	14.3126	13.7625	9.30301	9.30835	6.92949	11.8606	11.3945	14.0811	12.4944	10.8789	9.05223	7.89454	14.9284	9.92785	10.4131	8.84859	6.95764	6.69464	8.4955	7.06391	6.63363
ASB7	4.81456	4.96838	4.84426	8.07224	2.92071	6.57699	4.62467	3.83525	3.10421	5.54778	4.85776	3.58945	4.93766	6.81219	6.5109	4.7176	3.92378	3.68356	3.93619	4.46491	5.59039	3.57102	4.68732	4.72679
ASB8	14.3728	12.8817	19.2912	16.7264	10.2355	9.99197	12.6987	10.2043	13.6483	13.5889	13.7559	15.5942	14.3272	12.0631	16.3698	8.00845	11.5661	15.0536	11.6764	12.4701	13.8811	14.1349	14.7256	15.8058
ASB9	0.907774	2.19538	2.82657	0.802501	0.334541	3.26841	1.44088	1.95598	1.58844	0.572525	1.76412	2.25031	0.943095	0.854301	1.58632	0.777224	1.2903	0.883511	2.27673	3.66247	4.64403	3.85505	3.81049	4.31766
ASB9P1	1.45722	0.300638	0.0848911	0.390993	1.7755	0.617881	0.331302	0.667888	1.02973	0.274451	2.14379	0.120122	0.22253	0.224699	0.195801	1.31814	0.491663	1.93934	0.154275	0.356413	0.306509	1.84857	0.769939	0.50841
ASCC1	6.48035	14.8502	29.8223	5.6674	5.41794	9.34474	7.46807	6.65891	4.17453	8.67551	6.09081	5.16895	12.5414	9.24036	13.0659	5.16436	6.47425	7.50357	8.12971	11.3784	10.9444	8.35825	9.70254	8.55221
ASCC2	22.3995	11.2044	11.1451	24.3373	24.6813	27.2806	26.1647	25.2487	25.4873	22.2934	16.6965	21.2223	22.5347	25.4773	18.8912	19.8824	28.6335	25.2338	15.8994	27.2494	25.2812	29.7477	25.4144	22.1761
ASCC3	4.70024	8.12805	3.93398	17.2085	15.4492	8.23739	9.36613	7.59936	10.3047	5.44645	7.77596	9.3556	5.3931	9.10851	10.1089	5.89471	9.29091	8.46982	9.35345	7.56994	7.99609	4.83923	6.74559	5.88083
ASCL1	1.31219	306.456	70.4072	0.19588	375.326	0.773212	104.239	279.628	206.98	396.552	74.2928	0.7643	47.0554	467.789	488.787	166.512	114.527	344.897	170.297	0.218127	6.92371	1.47603	1.05161	3.36548
ASCL2	62.0681	0.671962	27.7528	0.462604	5.89839	0.234566	8.80183	0.613841	2.94453	0.914075	6.05161	1.17085	1.9318	3.11865	0.891672	6.87821	4.46591	22.2644	2.15685	0.336435	0.593236	0.883365	1.41255	1.15875
ASCL3	2.35123	0	9.8932	0	0.473921	0	1.25594	0.147912	0	0.122241	0.369653	0.137276	0.231367	0	0	1.05268	0.0816093	0.111305	0.0657183	0	0	0	0	0
ASCL4	0.0231554	0	0.03868	0	0	0	0	0	0	0	0.0244319	0.0274004	0.0152068	0	0	0	0	0	0	0	0.0349729	0.0468657	0	0.0173964
ASCL5	0.278969	0.459476	0.0998151	1.77911	0.481845	0.213392	0.35048	0.521969	0.751962	0.472072	0.671998	0.376379	0.49718	0.197817	0.229558	0.877548	0.743636	0.231525	0.339736	0.293965	0.0900152	0.12065	0.0823967	0.0597363
ASF1A	7.52136	21.2557	26.9542	24.6131	22.7746	16.4645	8.71182	6.84378	13.7902	15.011	11.2211	14.2455	17.336	10.3924	22.4847	6.82752	9.50255	15.2895	17.4159	7.72521	10.2442	10.7024	11.0618	11.9406
ASF1B	28.8442	52.8017	45.3095	62.8668	138.461	61.1831	25.6203	48.3127	77.2439	73.1413	20.4655	50.5617	57.1327	66.0591	67.6389	26.6822	53.6898	90.2808	109.082	2.57831	3.34429	2.86085	3.05219	2.2423
ASGR1	0.69773	0.727452	3.47606	2.89258	1.83553	1.208	1.24229	1.44904	1.44669	2.30468	1.99831	4.0115	2.1052	1.18715	3.10297	2.54935	1.61598	1.27098	0.909575	1.59896	1.54367	1.98491	2.12039	0.76834
ASGR2	0.287867	0.206987	1.06446	0.211332	0.296397	0.157149	0.959961	1.50101	0.361405	0.11067	0.309813	0.462256	0.451829	1.79433	3.69431	0.943068	0.711493	0.0796001	0.222469	1.63022	0.371784	0.373411	0.647436	1.24037
ASH1L	19.0027	10.9242	5.58049	15.3501	12.7897	10.4479	13.5699	12.6733	15.7176	12.4521	12.3999	13.177	5.84537	8.49254	4.38142	16.4139	11.969	11.3929	9.29738	13.0932	14.0338	10.4177	13.8221	12.0938
ASH1L-AS1	4.3466	5.73765	3.13088	1.51089	4.76242	1.73651	1.11603	2.32834	2.2336	3.97241	1.71934	1.60641	2.35487	2.32393	2.02501	3.91389	2.1575	2.08572	1.78033	1.51096	1.33253	2.1429	1.261	1.12187
ASH2L	12.2671	22.8931	28.42	31.5252	32.2086	24.6089	17.0401	14.6986	19.0212	26.5676	22.213	39.197	30.136	21.5994	36.2766	14.8787	19.1186	20.1541	25.1561	18.0991	18.3537	16.1498	18.8431	20.0174
ASIC1	2.48485	0.148835	0.645302	8.66562	0.428727	2.85883	0.30003	1.36609	0.80027	6.87152	1.7833	2.23126	3.34321	0.342132	0.217636	0.648315	1.02057	1.10171	1.19387	1.1043	0.829103	1.42458	1.18369	0.465616
ASIC2	0.160253	0.0846309	0.0243392	0.0211093	3.00858	0.15387	0.0998401	0.165223	0.015698	0.933445	0.160984	0.802184	0.066981	0.0728753	0	0.024779	0.0403194	0.0185732	0.0665921	0.0608992	0.363606	0.0967009	0.164933	0.114662
ASIC3	1.9708	0.35484	0.143533	2.38263	10.9024	1.06002	1.0595	4.98985	3.70307	1.78228	2.1882	1.24671	2.02576	0.623471	0.376298	5.50479	3.40384	2.84172	1.20521	0.489622	0.656306	1.74086	0.915309	0.682358
ASIC4	0.0537961	0.0318406	0.0599172	0.480324	0.216794	0.0675833	0	0.059403	0.0443028	0	0.113565	0.0530879	0.070663	0.0448074	0	0.466195	0.0742635	0.0698982	0.0307176	0.168857	0.176211	0.272444	0.0554036	0.229201
ASIC5	0	0	0	0	0	0	0	0	0	0	0	0	0	0	0	0	0	0	0	0	0	0	0	0
ASIP	0.564586	0.249152	0.117535	0.0991634	0.42678	0.0737091	0.547333	0.350989	0.796436	0	1.32925	0.49283	0.462856	0.45295	0.220896	0.719511	0.588704	0.26549	0	0.153767	0.20872	0.280092	0	0.208496
ASL	8.14977	26.0103	12.1841	11.5355	18.2864	5.53321	10.2252	16.9895	12.251	7.09785	8.53655	10.149	6.06377	9.27201	16.1453	9.07673	10.4878	5.48317	20.8931	29.3292	25.5568	26.8056	23.2512	15.7647
ASMT	0	0	0	0	0	0	0	0	0	0	0	0	0	0	0	0	0	0	0	0	0	0	0	0
ASMTL	0	0	0	0	0	0	0	0	0	0	0	0	0	0	0	0	0	0	0	0	0	0	0	0
ASMTL-AS1	0	0	0	0	0	0	0	0	0	0	0	0	0	0	0	0	0	0	0	0	0	0	0	0
ASNA1	51.5928	96.1474	225.091	87.1941	65.1277	69.3933	53.8876	63.3277	54.9444	77.1691	25.4818	83.2751	131.778	80.0207	150.875	20.4584	65.7595	48.1241	98.5319	69.2379	52.5704	53.2035	59.6654	49.2875
ASNS	37.6864	59.7535	69.3699	44.9919	59.9142	91.1448	22.1898	20.5367	35.6445	43.5746	58.2274	16.2432	60.3616	44.8599	91.5449	15.9553	11.9496	108.386	33.2616	6.72305	7.78546	8.37002	7.68013	8.69235
ASNSD1	20.8248	35.5769	34.9113	27.6742	16.0205	20.2997	16.648	13.6918	19.5895	19.367	18.6157	10.6016	26.2662	15.9866	29.0532	10.8064	12.9301	28.4347	14.0471	17.5313	17.3313	15.4405	16.8168	18.7208
ASPA	0.5507	0.150255	0.141451	0.316187	0.241337	0.226679	0.124152	1.30712	0.261999	0.0683419	0.21036	0.188511	0.157275	0	0.0696229	0.0548426	0.413843	0.11596	0.952883	5.30058	3.28785	3.11483	4.6222	3.57951
ASPDH	0.0782993	14.2068	0.653064	3.29475	9.96748	0.0627216	0.686527	0	7.02657	7.24318	0.246888	0.551621	8.86955	0.192055	0.126388	0.503972	0.108464	4.10535	0.132407	0	0	0	0.244451	0
ASPG	0	0	0	0.0781243	0.108971	0	0	0.427872	0.0444648	0.0732247	0.228179	0.0799476	0.106541	0	0.179174	0.10529	0.0373466	0.052559	0.27737	0.993112	1.81607	0.464876	1.5619	5.3397
ASPH	29.3496	32.1777	13.916	32.6468	12.8646	31.537	23.3295	23.8833	15.1467	18.8726	21.3921	30.9969	19.2483	27.3926	33.2683	19.2173	29.1948	14.1915	43.6176	53.7161	45.9649	31.7854	42.8026	34.9415
ASPHD1	18.4118	19.7313	0.665599	6.94617	6.3111	6.28404	1.85504	8.46105	2.46114	9.57427	0.600199	0.537935	6.45604	5.46779	4.28383	5.21385	3.64638	4.92821	6.77724	0.919507	1.401	0.996357	0.392316	0.42689
ASPHD2	0.986814	0.660536	1.61071	2.51858	3.10492	2.27394	3.67135	1.53113	2.65184	3.79492	0.849467	2.04133	3.35031	4.13846	2.17613	2.25076	3.5937	4.35308	1.18833	0.523717	0.746296	1.2769	1.14085	0.856436
ASPM	25.4927	7.17721	4.88564	28.7781	20.3598	7.53305	7.76729	3.9882	17.3811	14.2465	9.12606	10.0232	14.5632	7.00855	4.15047	9.32388	10.2933	16.5519	6.00844	0.163735	0.605442	0.295225	0.702244	0.213801
ASPN	7.96024	18.7174	5.53633	2.51642	4.22242	3.85608	7.48664	13.4628	2.13905	11.0896	13.2405	4.06484	3.39051	5.73874	38.3068	2.97744	17.7161	2.85422	31.7636	4.32795	17.1786	6.34333	14.6607	8.3157
ASPRV1	0.483612	0.236075	0.323131	0.524349	1.65661	0.246973	0.638748	0.734492	0.537074	1.25892	0.790862	0.386226	0.762233	0.321621	0.381102	1.00481	0.550973	1.48179	0.248194	1.14079	1.15021	1.12544	1.24649	1.36229
ASPSCR1	20.4764	16.6984	43.2381	22.2173	18.4534	15.302	17.0721	17.4727	22.2008	18.3079	12.7764	17.1762	40.7978	14.8223	24.0652	22.4185	18.1531	17.5591	21.4683	13.1232	13.3444	15.5759	15.2979	13.8564
ASRGL1	35.4634	8.5795	25.9863	27.036	49.3396	21.7822	25.0202	30.5021	71.2818	51.8307	18.8177	26.0006	49.1479	27.5897	29.2346	54.6068	34.4131	32.1445	80.0996	7.10256	11.5432	7.85597	6.49001	10.6412
ASS1	13.8422	3.7786	66.0768	31.496	15.1465	424.883	38.0295	30.8028	22.3191	16.629	65.518	74.2843	42.8978	11.6999	30.6965	27.9892	67.7325	2.50274	90.6922	48.194	46.2781	36.0095	22.0654	36.6384
ASTE1	4.213	5.58503	7.93162	12.127	5.33276	4.42174	4.44204	4.43542	2.17288	3.86723	4.64983	10.5051	5.26767	3.62437	10.0793	6.87004	6.10698	5.86247	6.36652	3.38496	2.8079	3.81679	4.33835	3.74514
ASTL	0.267602	0.0790916	6.58984	0.0641528	0	0.0715586	0.08713	0.203942	0.182792	0.0958476	0.845775	0	0.117132	0.0368432	0.0366121	0	0	0.172499	0	0.329494	0.100652	0.0899431	0.0922878	0.0668064
ASTN1	0.0762736	0.0339216	0	3.85989	1.99763	2.07715	0.991396	3.70183	1.29207	3.52271	1.00852	5.60943	1.23793	0.138037	0.148736	2.71828	1.41481	0.00641312	0.312624	1.03266	0.822855	0.778003	0.498639	0.158072
ASTN2	8.74874	4.56816	18.9215	3.92258	5.80606	98.8642	9.66344	5.68558	6.37302	8.77668	16.699	39.8104	4.81852	6.15406	7.39788	29.8966	10.221	2.37389	17.9661	2.07739	1.20576	1.21556	1.4118	2.06458
ASTN2-AS1	0	0	0	0	0.0311637	0	0	0	0	0	0	0	0	0	0	0.0401851	0	0	0.0176462	0.0324992	0	0	0	0
ASUN	13.5985	9.40727	17.7734	12.1322	8.69797	8.71978	8.95242	9.05889	7.84176	7.46412	18.2626	9.22471	8.74062	11.173	11.009	8.163	6.97151	8.69804	5.88555	5.44324	6.011	5.32357	5.60461	6.58177
ASXL1	29.6508	14.6327	9.3352	32.5269	21.4473	15.5434	14.7021	14.5679	27.6005	16.6746	19.8928	21.0255	16.6254	15.4263	9.45033	23.3475	19.464	22.0061	13.615	14.7139	17.2495	18.2516	16.7006	15.1668
ASXL2	7.34048	8.53507	4.32264	7.35519	7.54382	8.1695	6.17922	5.2996	9.92717	7.40299	7.80377	4.49251	3.71977	9.43855	4.78503	6.63208	8.68735	5.90418	5.44207	7.48453	8.21792	5.05916	9.26956	6.59934
ASXL3	1.53346	2.72438	0.488379	5.14691	11.4029	0.0475115	2.54299	5.66049	31.5427	1.73555	14.4067	0.525552	2.07644	1.09274	4.86695	7.67743	1.93774	3.33078	3.07952	0.216177	0.276114	0.0892943	0.187327	0.170397
ASZ1	0	0	0	0	0	0	0	0	0	0	0	0	0	0	0	0	0	0	0	0	0.0467397	0	0.0319862	0.116287
ATAD1	10.7754	22.2342	19.4122	10.3436	11.3103	17.8779	11.6278	9.42528	9.66013	15.3737	8.87038	13.1087	16.8531	12.1242	16.916	9.20943	13.3865	21.839	11.1256	18.8176	18.3524	12.4565	16.4791	17.2488
ATAD2	42.971	23.4874	37.175	56.648	40.6657	16.1015	11.5467	10.8059	27.7127	24.4412	24.3555	22.1013	36.6739	19.0496	23.4926	17.2468	17.7238	47.0891	21.4581	4.90773	6.38265	2.76775	4.26208	3.27203
ATAD2B	2.17099	1.56699	2.08197	4.65266	3.33143	3.39662	2.01177	2.43002	4.32812	2.59448	3.56375	2.03955	1.87363	2.90404	1.51162	2.32678	3.17988	4.25158	1.72808	2.1822	2.21647	1.86185	2.52562	2.06202
ATAD3A	33.3082	25.7397	12.7988	15.2545	18.6445	26.8625	15.8932	20.1917	21.7086	24.6747	22.8412	17.2489	38.5771	20.8232	10.6817	16.2931	17.2859	21.2711	14.2314	8.29136	8.25934	8.89559	8.70806	8.11167
ATAD3B	22.177	19.1332	7.33244	7.1059	21.1613	8.93984	8.24758	14.5542	20.8516	11.021	18.0738	9.35051	21.7499	10.3026	7.469	17.4732	13.5375	15.7033	9.37648	5.55708	5.77001	10.2055	6.64403	7.02817
ATAD3C	1.06918	6.05139	1.00086	0.298791	9.34401	1.1875	0.857763	2.06238	1.43341	1.20088	0.829701	1.75552	2.97818	1.5367	3.14912	2.63109	1.5022	2.85377	1.65677	2.75845	2.32931	2.29833	1.86897	2.02571
ATAD5	10.3947	3.06948	3.50354	12.6234	12.5664	4.62991	5.77985	4.28735	11.0165	7.82088	12.924	7.61784	7.8565	5.10083	4.51417	16.3255	4.14228	13.8012	5.33832	0.607778	0.856436	0.997784	0.844717	0.814517
ATAT1	25.5409	6.24809	8.60155	25.011	36.8731	17.0415	9.38855	9.87684	26.6337	19.3225	19.5247	16.0323	27.7323	7.75752	15.5888	28.5647	10.7157	17.5301	11.5449	4.21476	3.50243	6.86431	3.87557	2.97053
ATCAY	0.126235	0.224234	0.275846	25.8727	23.7133	12.736	2.50142	2.44256	24.5616	34.6778	1.16912	5.52022	34.3776	11.5466	2.68612	5.54866	10.8327	53.062	0.422138	0.0506639	0.294037	0.0393963	0.249661	0.0730961
ATE1	4.82624	10.3404	5.5491	4.84633	4.91813	6.90387	4.91371	4.90555	3.44088	7.69822	3.76264	5.52666	8.07934	5.92426	5.31855	4.21149	4.89516	7.95817	6.51937	8.83212	10.9648	6.61733	8.77052	8.68571
ATE1-AS1	0.0667117	0.177345	0.111354	1.04986	0.40333	4.79006	0.1301	0.387695	1.36182	0.0355364	0.982422	1.49068	1.13853	0.109472	0.216645	1.11847	1.06203	0.384614	0.0376966	0.638282	0.299908	0	1.31651	0.547835
ATF1	10.0075	12.3271	33.7463	9.74783	7.7333	5.97283	7.77434	6.55248	7.52419	7.6331	14.5676	6.48494	7.37188	5.90711	15.7241	6.5953	7.12219	6.04756	9.63206	10.1556	8.76123	8.08445	8.92934	10.8244
ATF2	12.0247	21.7101	16.7553	24.051	19.3291	18.2556	13.2384	11.3106	17.9771	15.4294	13.0622	7.71797	23.0011	14.9227	19.1352	13.5765	15.1098	25.8654	11.199	14.2344	11.7678	10.4258	12.0697	12.7136
ATF3	22.8071	18.85	56.5294	7.96193	7.08488	11.053	9.39692	30.6939	12.1807	11.1049	27.5226	16.1375	7.99535	18.9575	33.169	7.30679	33.6434	6.41913	13.7674	42.883	28.8673	7.30646	39.9318	80.0723
ATF4	439.388	134.681	548.05	134.167	245.374	532.279	253.383	203.874	201.215	367.328	445.101	291.006	373.075	274.06	418.476	180.191	231.595	375.792	187.347	341.952	311.231	285.65	300.011	330.285
ATF5	136.288	28.1236	134.331	50.0386	27.1353	391.147	61.6607	19.8061	36.4536	99.4708	87.2187	44.0465	131.613	163.268	30.9958	26.4632	27.2625	19.3566	25.0092	12.2077	13.3151	13.3245	19.5837	15.8227
ATF6	10.7355	18.4054	16.8501	9.51383	8.20451	12.1097	16.5754	11.3761	8.33355	8.47832	13.3519	14.8486	9.82041	14.222	13.3852	9.31253	11.863	6.74911	11.8057	18.425	15.8008	10.8692	15.8382	13.4514
ATF6B	47.8048	51.7557	34.5128	52.8932	41.0545	42.7716	63.6616	47.5065	41.6608	49.7427	37.1914	76.8318	34.4187	44.5185	80.9902	52.9778	41.5227	28.4751	57.4592	40.3897	36.7975	44.4123	39.6739	40.2876
ATF7	11.2887	12.2437	19.1288	17.2406	14.85	16.8467	7.8345	10.3478	12.8194	9.98011	15.9181	10.7942	10.4365	7.97718	10.8218	8.66043	13.563	19.3314	9.35373	17.3142	15.1826	17.8558	15.491	12.8857
ATF7IP	9.17855	7.8275	13.498	27.9657	13.345	20.7345	13.8377	8.86839	15.0183	13.276	22.6602	13.9549	14.0073	9.98258	11.0908	11.6963	15.5668	12.5772	10.6099	8.83112	11.4099	8.51539	13.216	10.2652
ATF7IP2	3.2943	0.337192	1.4727	0.861523	0.0588203	0.359745	1.29962	1.46125	0.612763	0.286478	0.477216	0.371755	0.335815	0.82457	0.961806	1.19673	0.710104	0.369796	0.544514	1.06092	1.70958	3.75093	1.78416	1.63765
ATG10	2.99748	7.79414	3.79818	2.10176	2.97561	3.16295	4.10944	2.85981	1.97106	3.30198	2.72516	4.24797	3.79748	1.72206	4.87864	3.2448	1.29981	1.98629	2.34532	3.46095	3.99483	3.05421	3.56393	3.82513
ATG101	33.4395	34.2061	36.6393	38.9838	23.0995	46.1716	30.0506	33.4451	28.4464	32.3028	49.1096	43.0991	41.1921	19.7504	36.0563	42.7921	46.0205	27.7619	37.386	33.8524	26.18	22.7108	24.5059	29.8182
ATG12	10.4462	10.0876	17.5527	7.11741	6.18151	9.50248	7.26732	8.02929	10.395	9.50419	5.88352	9.06398	7.64073	9.21369	14.0593	8.29982	5.48639	7.48146	8.97385	8.93303	8.69816	7.54594	8.06896	8.36594
ATG13	14.8551	17.5707	12.3518	27.2002	10.0277	22.4403	23.0378	15.1309	23.132	18.6224	29.3743	15.2067	16.9112	16.323	11.6347	8.8579	16.1305	21.4209	18.8772	15.8149	16.2026	14.9122	16.7319	16.1342
ATG14	7.29274	4.67627	7.29441	4.79425	8.51429	5.78659	4.74156	4.32835	8.10373	5.74769	8.65216	7.18609	6.25763	4.73265	4.99516	8.36059	7.00126	6.36483	5.78611	4.99879	5.92727	7.85774	6.45822	6.98414
ATG16L1	9.14025	13.9705	7.58905	14.1232	7.66389	10.5686	8.38737	9.39704	9.31813	8.32392	7.57365	5.7755	15.7899	9.5316	9.30555	9.11168	11.219	10.9529	6.04766	8.58092	7.66375	9.85461	9.10455	9.0922
ATG16L2	13.5596	18.4224	4.53405	4.5983	11.3597	5.37387	7.42594	14.174	7.96117	14.6648	6.97139	5.53629	6.29143	10.2294	5.13384	11.3553	8.42989	9.07865	8.92202	9.04054	12.778	21.6219	15.8042	14.8717
ATG2A	5.19796	8.14904	2.0543	11.9238	4.09758	7.7747	8.22177	6.93599	7.18085	5.86813	5.58673	8.59877	6.55934	5.52909	2.72992	6.74841	6.4542	4.80634	5.71047	7.30366	7.82698	7.44536	6.27214	6.82245
ATG2B	3.37353	2.3885	1.59912	7.31732	8.84155	3.54807	3.35606	3.11722	6.47099	3.78444	5.28307	6.02436	2.67716	2.64276	1.81908	6.34149	4.62978	7.49359	3.6114	5.07498	5.38197	4.74616	5.75799	4.97978
ATG3	48.1353	77.2349	77.0615	57.6398	27.3169	33.3052	48.6071	44.5992	40.4314	32.6662	29.0435	84.1686	39.8166	47.7365	76.4962	38.0557	47.2217	19.0498	39.8161	41.3212	36.5839	38.4658	38.4038	42.1345
ATG4A	6.18716	32.5232	14.9463	7.95246	4.90689	6.2254	9.64153	11.7024	9.49493	5.44575	8.22519	14.7278	7.75602	7.01619	18.6724	9.05005	7.94946	3.99364	9.37776	9.22717	8.97727	8.47752	7.27794	9.35132
ATG4B	54.4121	37.6922	14.0619	25.9883	32.9749	20.9523	20.3275	25.3651	45.1175	28.7558	17.9233	20.1353	25.4023	19.5682	21.5994	25.5461	29.4218	36.9461	16.5968	16.1873	18.5343	22.8316	18.1036	19.0432
ATG4C	4.16936	4.5649	7.65976	3.07743	3.35568	2.96257	5.62901	3.7462	3.30936	2.56748	3.85699	3.13551	3.11334	5.75775	6.5065	4.34572	2.40634	3.46652	3.78251	3.8559	5.39704	4.14754	5.38562	5.78026
ATG4D	16.9377	23.6745	16.0511	16.9236	27.3236	13.6171	12.8333	11.9269	21.2427	21.0297	9.06098	19.2709	33.436	19.7133	17.5621	6.61469	17.6986	27.7389	15.3364	7.71574	6.77263	7.63765	7.05431	7.77826
ATG5	5.81212	23.5302	27.1703	12.6267	9.90659	9.06512	11.4397	9.1195	10.0577	9.33823	12.1557	12.3542	13.6966	12.3069	19.8895	7.73169	7.35152	11.1691	12.4819	11.6682	13.3362	9.39671	11.0717	12.9559
ATG7	2.67168	8.34013	6.65737	2.98548	3.1919	7.82942	6.5571	5.80765	2.30089	3.36196	2.65807	4.14523	5.83265	9.71577	9.47556	3.13736	4.80913	1.67155	5.45872	7.43525	7.40336	7.45212	8.31384	7.56664
ATG9A	22.021	22.6207	5.91924	25.3282	16.1563	25.2498	30.0135	25.6014	24.059	22.0881	16.8186	14.8827	15.4943	19.7741	12.3275	12.2629	23.8815	22.5465	19.857	21.4776	23.6072	24.2473	22.4671	21.9547
ATG9B	3.33448	0.714575	0.444039	0.681613	3.13484	0.293471	0.978885	1.80464	1.2938	1.02634	3.51199	0.714731	1.71051	0.425011	0.822033	4.20533	0.902401	1.26342	0.904406	0.603715	0.243353	0.805874	0.397793	0.520778
ATHL1	24.592	105.553	18.3556	7.03193	1.28846	1.55235	43.5519	20.6902	6.06822	10.5384	55.2258	3.35861	2.59074	7.70638	8.4483	7.95494	14.9938	4.31261	5.27302	10.8571	20.6482	22.2181	26.0455	22.7151
ATIC	78.0804	65.4661	47.4454	68.9128	18.8994	36.8858	42.3884	36.1989	35.0524	48.2377	65.367	35.6729	61.3614	53.8309	42.4648	35.2632	27.1335	38.8743	27.6684	34.3433	24.4117	23.0847	23.5057	21.352
ATL1	5.29521	25.0567	11.8861	26.8348	12.7863	12.6407	4.56682	4.50004	9.34542	15.2231	6.90843	10.2001	28.7611	9.34849	12.1025	5.03695	7.21161	24.3695	6.95687	6.21808	5.96166	4.33747	4.89073	4.61557
ATL2	16.2213	13.7524	49.4112	14.5628	9.95385	7.23946	13.937	6.7822	11.6229	9.29983	19.1139	6.06348	14.0116	7.15388	10.5863	10.386	7.59173	13.2163	7.17774	13.7744	14.0276	13.2548	13.6634	13.5003
ATL3	12.3901	18.9972	12.2906	7.35184	6.67193	12.9465	10.7944	6.80053	9.65431	8.60484	9.12742	5.69503	13.8408	8.19606	12.3328	7.78717	6.9158	3.46388	13.649	16.2359	15.3637	12.0153	15.005	12.9342
ATM	6.68712	5.32356	3.29205	10.5224	3.56975	5.55346	8.10928	5.60178	4.28417	5.00608	5.91267	5.13619	6.13592	7.36916	4.48626	6.08069	6.55895	5.62077	5.7834	5.0254	7.18295	4.4899	7.66917	6.07204
ATMIN	8.47334	13.5489	15.6046	14.1957	13.6096	17.2292	13.0369	9.22876	10.1783	17.524	10.0342	12.1913	11.0807	16.132	16.8062	17	13.0507	16.3747	11.7455	13.1345	13.5353	10.9979	12.2171	11.1448
ATN1	66.2835	25.9339	17.5297	74.9597	79.7942	85.264	74.0434	66.1495	67.4926	64.8771	110.232	65.8349	34.1246	31.6877	22.607	64.712	48.0835	61.2029	33.1152	57.4679	58.4028	68.8001	52.0219	57.907
ATOH1	0	0	0.478342	0	0	0	0.783086	0	0	0	0.0603351	0.0337514	0	0	0	0	0.0396542	0	0	0	0	0	0	0
ATOH7	0.66116	0.749357	2.05476	0.0794041	34.4916	15.6874	0.646213	0.120469	1.11553	0.0396108	4.41392	8.84979	7.11497	0.425828	0.908205	23.8482	16.9286	1.3527	33.7147	0	0.0553408	0	0	0.165247
ATOH8	0.96029	0.161767	0.131422	0.714878	0.70056	0.759561	0.308157	6.2298	2.00775	0.307549	2.03733	1.60994	1.42464	0.40112	0.256171	0.431116	2.64982	0.420685	2.49155	23.719	34.1133	18.5947	17.7893	24.1153
ATOX1	111.666	117.379	294.772	77.9739	96.9621	68.6817	179.419	144.995	90.4165	95.6365	90.541	253.309	116.369	218.37	236.784	167.605	166.579	58.5709	122.377	171.473	112.795	132.583	121.751	128.593
ATP10A	1.24944	0.73706	0.296041	4.96518	1.78479	0.880448	3.26053	4.75388	1.26123	1.3442	1.09311	0.878891	0.937036	1.73651	1.60556	1.16519	4.79234	1.02025	4.42189	13.9411	11.2946	10.924	7.72846	6.66134
ATP10B	0.03175	0.0338446	0.0795895	0	0.0191917	0	0.516371	1.91767	0.110042	0.0312512	0.348817	0.0150641	0.0250261	0.0796209	1.35029	0.115778	0.166442	0	0.0981426	0.0397144	0.0288601	0.128888	0.0195804	0.00956481
ATP10D	4.77155	1.1464	0.998275	4.63031	4.30184	1.94287	3.1934	3.94578	1.28997	1.67281	0.763433	1.31634	0.852573	3.48199	2.96817	1.53649	3.15413	1.12462	5.10277	5.47523	5.23902	3.73413	6.3685	4.74265
ATP11A	4.87392	7.48516	2.2697	7.95445	10.4548	8.5307	14.2517	20.16	16.6462	8.42033	9.54764	17.4834	5.2832	17.6937	8.38847	12.1846	18.6768	21.3147	12.7138	60.1057	41.9123	37.3373	40.7607	27.4154
ATP11A-AS1	0.363085	0.0881014	0.0392672	0.0188758	0.844756	0.0379161	0.0715568	0.191456	0.89604	0.0637625	0.352751	0.313688	0.0154377	0.0434119	0.0216506	0.786942	0.164117	1.49969	0.0134065	0.0766874	0.0887547	1.42193	0.0726982	0.123618
ATP11AUN	0	0	0.0585747	0	0	0	0	0	0.0192333	0	0.0246652	0	0.0153522	0	0	0	0.032281	0.0227442	0	0.024502	0.017653	0	0	0.0175623
ATP11B	10.6255	7.17964	11.0198	13.0234	7.93738	14.7175	8.12458	6.44319	8.22569	6.76902	11.5715	17.0651	5.69744	7.74993	6.88671	12.8021	11.395	8.14034	7.08253	12.3301	10.9003	6.8886	11.6039	9.2344
ATP11C	19.1498	0.428076	7.28819	6.99288	5.01953	3.72248	6.03932	5.10914	7.3086	4.42987	3.33155	6.42932	3.65318	4.39374	1.46557	5.58787	3.91868	5.36432	1.44861	4.34846	5.12393	2.994	4.51378	3.80507
ATP12A	0.0670473	0	1.36719	0.126361	0	2.64633	0.0919213	0.115813	0.0552546	0.00729241	0.254936	0.0874223	0.0528389	0	0.0894891	0.33154	0.388765	0.0130556	0.368007	0.0420192	0.0304183	0.0271677	0.0137685	0.0908062
ATP13A1	30.2171	12.3259	16.3892	37.1108	25.1031	24.05	27.486	31.0983	24.2495	23.655	29.6106	39.8258	16.7544	31.1852	16.7758	15.6141	29.1946	23.4766	25.8614	18.6373	15.4554	19.1828	17.168	15.2347
ATP13A2	15.189	14.3624	12.0776	16.5038	15.0116	21.4069	25.939	18.3912	21.0867	27.6206	17.1799	19.1695	24.0226	27.1908	12.8996	25.2238	23.3993	20.3305	18.6846	11.7543	15.4149	16.7062	14.0049	13.1387
ATP13A3	14.02	14.2847	25.0312	16.5921	24.8035	25.5954	17.7291	15.5888	14.8675	19.7207	19.019	23.5504	7.46727	30.6026	23.1148	23.934	18.3273	24.7272	15.5542	14.3003	9.67985	5.85502	9.66121	7.79045
ATP13A4	1.22636	0.0505388	0.0264106	0.468133	0.248371	1.02064	1.38113	7.68688	2.40484	0.0587657	3.75298	0.2137	1.14603	0.147959	0.777965	1.09496	5.27169	0.469776	3.23865	25.7706	20.3029	15.827	22.5266	17.0537
ATP13A4-AS1	0.292485	0	0	0.156667	0	0.0388285	0	45.5052	0.366711	0.0387784	4.14959	0.0452326	6.23748	0.0598775	0.650832	0.565231	3.89469	0	6.84632	3.8525	1.9579	3.00312	1.66922	0.598336
ATP13A5	0.0272931	0	0.0456029	0.0296693	0.0137484	0.00735536	0.481045	0.117807	0	0	0.504299	0.0404253	0.00896304	0	0	0.0177515	0.0847527	0	0.0311975	0.156842	0.206467	0.138323	0.126396	0.246402
ATP13A5-AS1	0.122203	0	0.305424	0	0.24632	0.320553	0	0.0766956	0	0	0.384123	0.213905	0	0	0	0	0.0848542	0	0.272985	0	0	0	0	0
ATP1A1	214.964	168.587	139.64	321.114	41.1522	152.671	135.07	212.396	77.3125	125.115	155.508	266.907	168.648	172.349	90.6325	139.448	133.365	47.3796	190.777	440.235	329.16	203.124	284.569	218.03
ATP1A1-AS1	3.81414	14.7045	3.4113	1.63617	3.83911	2.12832	1.95466	3.45651	3.69731	4.07447	2.29946	1.61669	5.32448	2.61443	5.16807	4.29655	2.23458	3.03727	4.32082	2.16862	3.07971	4.13677	3.32695	3.59509
ATP1A2	0.169565	0.229874	0.04474	0.330236	1.6903	26.8489	0.0874188	1.6814	0.426952	0.336328	0.461871	0.301584	0.240338	0	0.0671528	0.174268	0.20933	0.0435993	1.28155	2.23449	3.89202	4.67144	2.56038	4.64269
ATP1A3	13.8568	77.7829	0.471065	113.106	8.0575	4.0358	4.89803	8.85738	8.10497	31.0144	7.0079	20.928	60.208	3.08782	1.81996	17.8859	6.19605	18.4948	11.569	0.377759	0.601966	0.337019	0.773809	0.27258
ATP1A4	0	0.0114775	0.306568	0	0.0781269	0.117664	0.430577	0.18918	0.05787	0	0.232478	0.0864566	0.0482972	1.3335	0.308405	0	0	0.0126135	0.0415196	0.170305	0.172397	0.0393067	0.0132995	0
ATP1B1	41.5573	207.748	72.0496	60.3405	41.7246	79.7025	50.4209	68.9858	47.8947	44.8615	39.6149	60.6374	49.6452	44.2738	48.7954	114.229	99.4478	34.9698	108.517	118.582	89.7573	72.7242	81.625	71.3842
ATP1B2	0.558375	0.514805	0.0745169	0.937038	1.2653	3.73557	0.390742	1.37288	0.492321	1.12552	1.43162	1.06217	0.864767	0.148726	0.282066	1.21799	0.951017	0.329694	1.6629	1.54811	5.2865	2.85002	2.99906	4.34709
ATP1B3	56.4507	50.9415	74.1702	138.688	40.3072	42.5069	48.417	63.2038	25.8378	42.824	47.434	91.2015	75.9528	69.4771	62.816	47.1981	54.2793	62.6201	46.0086	169.775	61.1265	43.0596	46.4069	51.2722
ATP1B4	0	0	0.00859677	0	0	0	0	0.00684497	0.01697	0	0	0	0	0	0.00859648	0	0	0	0	0	0	0.0104353	0	0.00774481
ATP2A1	0.96845	0.766614	0.529455	0.550876	3.04691	0.31668	0.328255	0.663737	1.27159	1.24158	1.99753	0.492466	0.815656	0.625912	0.367975	1.74496	1.79157	1.8007	0.447529	0.115963	0.143773	0.561763	0.191776	0.0595844
ATP2A1-AS1	1.87083	11.1781	6.21938	1.86155	24.5762	2.96798	1.58505	3.22704	7.86436	6.19054	5.64971	1.81852	10.4621	2.29492	3.7647	5.31092	5.52632	15.7872	6.74348	0.621019	0.375353	0	0.539368	0.375258
ATP2A2	53.1441	50.9172	33.7254	111.595	37.2486	54.1032	52.4808	46.8152	47.1896	50.2463	57.7503	106.266	43.3892	68.4983	32.944	45.9942	57.2579	46.7413	59.0768	54.0322	36.9306	29.8731	41.5383	29.4954
ATP2A3	4.07518	98.0232	14.7569	12.1373	73.8265	12.6936	73.081	30.3272	39.6828	91.6893	12.1126	22.4453	14.5364	46.0237	62.9507	159.379	61.2969	43.0635	30.3689	18.8468	13.5228	22.0011	17.918	17.6617
ATP2B1	7.13737	9.23991	9.63835	8.73984	19.9871	14.3327	9.43233	11.7649	17.1857	8.4371	13.861	22.8464	12.4987	11.4598	6.21582	12.8502	12.4287	11.8888	13.4319	16.1965	14.708	13.3442	15.7055	12.5876
ATP2B2	0.081235	4.3624	0.0316758	2.5239	0.290063	1.66745	0.0424494	0.0758559	0.404869	0.921777	0.490064	0.246694	3.76795	0.142672	0.00906962	0.159738	0.0298813	0.0476716	0.0763197	0.0451464	0.0328221	0.0274834	0.027826	0.0122354
ATP2B2-IT2	0	0	0	0	0	0	0	0	0	0	0	0	0	0	0	0	0	0	0	0	0	0	0	0
ATP2B3	0.477548	0.00668645	0.0306939	3.94084	11.2183	1.78083	0.0590147	2.17348	10.7958	2.06003	1.12213	1.71652	1.78554	0.669205	0.0125985	3.87449	4.20033	4.41702	3.88984	0.00785007	0.0513239	0.0670935	0.0154808	0.0226793
ATP2B4	20.1361	10.4022	7.06194	25.5874	10.9396	18.3517	27.1459	19.9712	16.5395	13.4297	29.5653	17.6611	16.0823	10.6509	6.56698	18.4097	27.1781	16.4197	20.319	45.384	45.8499	36.1043	42.7823	37.9365
ATP2C1	39.8867	47.5021	41.1608	51.2122	38.473	55.2113	67.7919	40.8504	133.95	89.8475	50.4705	77.5758	47.4845	57.6771	56.3071	46.4662	145.704	29.5904	73.2109	50.4728	46.4375	32.064	42.1079	36.2221
ATP2C2	0.773046	1.64029	2.14094	1.3758	1.79244	0.447012	0.366988	5.99975	2.4303	0.400245	1.92364	0.690221	0.719134	0.531066	0.662315	5.18359	2.15898	0.318465	2.80708	16.9381	13.1991	17.4812	10.6399	12.7678
ATP4A	0.0281027	0	0.211298	0.112003	0.0283125	0.0757277	0.233891	1.88442	0.0231592	0.260311	0.0445065	3.62111	0.110746	0.421835	0.0820169	0.182768	0.0872687	0.836218	0.00803003	0	0	0	0	0
ATP4B	0	0.364433	0.530156	0.0807334	9.33311	0.0600376	5.54884	0.17145	5.39539	1.42953	0.118113	0.0441104	1.03009	0.711258	0.461629	0.435605	0.851728	1.55627	0.509737	0	0	0	0	0.0280039
ATP5A1	242.702	709.538	709.368	227.812	220.248	182.959	218.818	178.55	252.322	217.397	348.623	258.239	336.349	341.474	356.332	163.123	191.699	174.525	246.897	233.607	237.334	190.92	184.331	226.774
ATP5B	437.902	711.128	525.974	392.156	191.612	255.584	248.581	229.218	260.79	296.11	491.875	334.999	436.622	391.995	400.69	161.373	242.96	246.592	275.964	307.846	236.598	217.09	223.457	243.155
ATP5C1	107.056	326.323	789.915	70.2895	99.7351	110.203	115.657	82.9239	70.5844	117.925	74.827	112.107	177.769	183.952	235.118	65.5309	62.7225	83.3724	107.951	135.115	120.001	97.9385	107.908	122.892
ATP5D	109.017	205.662	101.491	84.2158	66.4453	80.7822	87.0964	93.9263	70.9162	98.7794	47.8925	117.4	154.41	95.822	102.215	46.6529	81.9734	77.4374	102.287	84.3922	67.5362	81.3827	63.5346	98.1632
ATP5E	1093.98	1329.1	2765.26	602.492	866.068	530.396	642.716	651.406	1034.28	609.957	947.018	1887.46	1425.01	738.459	891.209	1254.76	850.072	738.483	635.802	1448.1	841.941	917.952	1005.1	887.175
ATP5EP2	0	0	0	0	0	0	0	0.224287	0	0	0	0	0	0	0	0.495804	0	0	0	0	0	0	0	0
ATP5F1	60.6617	262.313	262.686	54.2876	35.9049	47.6857	43.4504	59.3904	53.286	57.4783	41.2317	43.6018	93.6804	81.597	134.285	46.2708	41.7663	47.4211	71.2043	67.2048	59.2927	46.0004	54.5123	57.5749
ATP5G1	262.131	404.259	648.275	185.321	91.9731	57.0251	126.83	96.0346	158.577	114.323	78.7124	149.515	250.528	120.152	262.575	163.628	142.473	83.1745	165.819	129.108	75.2821	74.8824	97.3857	103.364
ATP5G2	501.441	376.864	941.764	299.55	184.567	265.343	224.872	221.11	271.37	299.86	650.075	427.935	400.623	292.786	604.491	247.504	263.412	188.171	257.46	259.021	230.822	270.127	231.702	269.402
ATP5G3	51.4279	147.638	105.336	34.1326	24.3282	25.1551	31.9024	32.38	30.5148	35.3681	35.4726	26.701	62.4122	50.0163	66.557	24.0763	31.5605	31.3358	26.1847	31.3001	26.8706	26.9787	24.8148	24.8393
ATP5H	334.122	403.966	808.529	188.383	137.031	120.869	199.511	158.621	187.272	171.01	139.643	240.883	352.066	199.287	340.169	244.289	166.141	127.291	278.143	251.87	214.299	164.536	209.025	228.997
ATP5I	1134.07	747.567	1225.56	114.128	335.199	183.986	271.136	210.165	655.336	145.306	356.264	499.134	330.886	242.313	400.194	352.473	270.294	201.785	201.593	558.563	344.912	437.753	325.909	440.57
ATP5J	81.2156	227.285	171.866	80.9065	66.2382	54.5706	67.2897	60.2382	93.0473	66.4984	85.6967	88.8376	80.6334	77.2503	129.025	53.0921	58.3434	51.2927	68.3883	67.4108	40.7728	49.9185	50.6836	46.318
ATP5J2	487.606	971.209	1398.79	320.544	489.611	192.295	318.008	256.046	411.419	253.236	392.853	276.527	558.431	286.008	725.437	215.509	289.669	293.834	356.864	419.437	176.51	265.912	255.89	203.411
ATP5J2-PTCD1	0	0	0	0	0	0.23285	0	0.189612	0.144018	0	0	0	0	0.183758	0	0	0	0	0	0	0.245291	0	0	0.171832
ATP5L	213.837	243.021	383.284	82.7313	161.391	219.647	62.3121	80.5966	114.003	85.4226	164.335	170.697	163.417	130.284	203.635	115.817	100.972	141.325	141.274	134.058	111.638	118.066	121.997	145.397
ATP5L2	0.341578	0.151132	0.142472	0	0.688145	0.0903765	0.0831467	0.16376	0.555782	0.765352	0.358691	0.200277	0.11203	0	0.068645	0.548793	0.0591428	0.734653	0.144122	0.0913288	0.127511	0.341915	0.0889334	0.25423
ATP5O	276.998	820.132	912.727	206.836	195.995	160.743	178.559	177.838	206.211	234.124	126.602	352.348	346.757	240.297	445.643	166.03	161.442	148.778	236.352	288.245	192.289	188.652	161.528	235.195
ATP5S	4.27292	9.87223	7.37627	3.61047	6.99206	3.11065	2.05531	2.4435	5.68835	4.40488	4.71675	7.89213	7.00703	4.36873	4.59901	6.67215	3.3464	4.76666	5.25943	5.43936	4.57187	4.48	5.1776	5.49162
ATP5SL	51.9919	45.4556	64.0246	33.0718	32.2846	25.3864	24.6816	25.7552	34.058	36.2535	39.2455	37.0863	40.8382	35.2666	33.6384	31.1748	34.9862	42.7129	38.0803	32.7974	33.5812	36.6952	30.5044	32.5896
ATP6AP1	92.7027	194.518	81.9	81.7935	66.398	88.35	135.665	148.074	85.643	96.1803	59.067	187.153	77.586	143.834	153.926	116.964	97.7566	49.551	103.306	126.381	116.104	112.747	108.124	99.2039
ATP6AP1L	0.666091	0.354745	0.407989	0.369304	1.34216	1.93451	2.12914	0.998023	1.31552	1.25344	0.445142	0.814585	1.09361	1.38515	0.608399	1.8747	0.505855	1.40461	0.44332	0.25589	0.519873	1.05621	1.07551	1.35134
ATP6AP2	29.1179	101.097	127.208	56.4823	47.0381	37.5793	94.7071	69.679	66.3263	52.6297	41.1388	88.9563	43.4478	96.5494	113.846	51.5057	59.8181	28.3073	82.5107	83.9805	79.2529	58.8253	72.292	72.4515
ATP6V0A1	41.0982	30.581	7.31507	36.0362	29.2096	23.0697	23.0141	20.8821	23.5293	34.5131	12.5182	35.5886	15.9858	33.0487	13.5587	37.713	23.3706	33.1427	24.1151	22.0983	25.209	26.475	25.232	24.6018
ATP6V0A2	3.46378	4.55936	7.05347	7.16177	6.90471	4.58902	4.31943	3.7595	6.12391	5.09826	6.14741	5.2729	4.8414	5.60383	5.26505	5.70275	4.63608	5.61669	7.05012	4.55127	3.69717	3.88185	3.6064	3.90966
ATP6V0A4	0.0167057	0.0890217	1.27179	0.0363	0.0841781	0	1.65533	0.260522	0.119474	0.090941	0.141123	0.059375	0.0768257	0.264566	1.69866	0.0434499	0.124281	0.211782	0.224413	0.838897	0.126345	0.321676	0.120447	0.27874
ATP6V0B	108.679	513.776	374.525	73.1997	114.069	87.2397	203.156	206.414	83.6812	157.495	76.5452	71.0065	191.788	203.854	316.125	57.5559	78.6795	98.6879	157.637	79.59	68.2933	73.3562	62.7586	70.1619
ATP6V0C	108.915	342.694	175.675	113.98	123.883	153.067	251.82	269.008	79.43	274.507	64.4893	121.105	173.87	323.018	281.087	105.35	174.803	130.313	210.101	182.758	167.442	163.101	162.829	162.703
ATP6V0CP3	0	0.112668	0.10627	0	0	0	0	0.159702	0	0.528276	0	0	0.167365	0.411052	0	0.65173	0	0.240885	0.0711665	0	0.0945533	0	0	0.188816
ATP6V0D1	20.1132	89.2196	50.9325	42.6227	62.0832	67.1783	71.248	67.7857	41.5037	73.2695	28.0228	44.5115	63.9471	101.223	126.515	62.6733	90.5073	39.5707	95.7484	107.178	95.6003	100.743	97.1279	76.9247
ATP6V0D2	0.790238	1.48083	2.60352	0.0635019	0.221155	0.0236133	1.41767	0.899756	0.397422	0.869933	1.25081	0.922279	0.850547	6.82943	4.2657	1.39726	1.28816	0.448682	2.00372	0.390946	0.563739	1.08871	1.42522	1.66594
ATP6V0E1	155.07	299.846	298.293	109.984	79.7713	130.999	273.228	259.81	80.8023	132.336	97.5534	221.421	126.422	301.972	457.707	158.162	173.836	75.4675	221.561	497.241	359.243	299.957	316.579	303.136
ATP6V0E2	18.2194	47.7387	20.5041	85.4782	31.7393	100.006	17.3579	22.3762	23.182	39.4568	21.4885	85.2152	48.5819	17.4221	15.1388	10.3341	19.6796	50.7324	19.8525	12.7298	10.1749	8.64544	9.97053	8.82246
ATP6V0E2-AS1	1.00639	4.10153	0.234296	8.85342	4.172	3.52773	0.856002	1.37831	1.64442	2.40644	1.70675	3.10705	2.78476	0.632392	0.439669	0.557725	0.876771	5.2434	1.63967	0.362328	0.598757	0.417868	0.543584	0.595534
ATP6V1A	21.4789	30.2154	35.3455	32.932	13.046	14.2236	23.0175	17.026	21.9557	16.9778	12.0139	40.7739	13.5103	35.7623	36.8479	20.7246	23.7611	13.9628	18.5202	22.4875	21.7004	15.0207	20.0679	17.4872
ATP6V1B1	1.04764	7.70657	7.73611	1.91148	5.74977	1.45116	3.42465	7.72322	4.44253	4.10528	9.56739	1.35304	1.44838	1.73998	1.9405	4.4369	1.61839	6.72437	0.612675	0.781263	1.9139	2.42548	0.853209	14.4895
ATP6V1B1-AS1	0.252806	0.238661	0.281092	0.18006	0.764274	0.0446191	0.0820491	0.107839	0.685991	0.0716639	0.616672	0.148288	0.110603	0.137541	0	0.862894	0.11677	0.882522	0	0.0716549	0	0.422032	0	0.125498
ATP6V1B2	20.508	103.146	54.8713	40.6602	44.6431	37.6722	52.8139	39.8075	42.3416	59.2195	27.5877	54.3864	60.5784	140.436	112.502	30.6027	55.1462	83.8801	56.4368	64.7449	58.2209	54.6396	64.4453	60.3613
ATP6V1C1	14.6628	9.21725	11.9381	6.48524	8.32587	6.45114	9.99001	8.48149	9.27703	7.2513	8.84593	15.2653	10.2466	13.2307	11.8412	8.19696	8.38726	7.85101	9.886	11.3045	12.9991	9.11014	13.0092	10.8407
ATP6V1C2	2.1126	0.740062	2.40197	0.42515	3.29283	0.184412	2.37059	1.72323	6.16356	4.26313	7.93925	0.290013	0.460255	2.5686	0.770543	1.64526	3.97701	1.87967	1.37746	0.25575	0.246569	1.14026	0.369372	0.210617
ATP6V1D	21.0734	55.2718	47.1195	24.8255	41.6193	35.9602	25.9942	24.0807	39.9251	29.3864	24.3711	32.9811	37.4069	34.4278	39.9828	25.437	27.643	41.8865	38.4607	39.6788	30.7733	23.1472	23.4778	30.5098
ATP6V1E1	77.5795	106.243	144.146	85.8973	52.1646	47.5824	70.5175	88.0859	85.4938	72.2265	70.0471	67.6574	100.895	101.575	118.876	43.8161	60.4752	63.6295	68.2606	128.563	118.799	93.1661	102.928	117.773
ATP6V1E2	2.82763	0.477965	1.48436	0.836449	0.596905	0.549725	1.29073	1.08316	1.01856	0.72931	2.89749	1.25806	0.707391	0.738134	1.2715	0.699097	0.464934	0.392604	0.399028	0.70646	1.01614	0.871523	0.694434	1.13237
ATP6V1F	133.327	366.875	361.972	175.658	98.6793	114.208	189.174	153.527	123.835	122.176	123.83	118.984	222.306	250.669	384.296	100.104	144.143	128.08	149.447	181.628	125.771	162.044	153.098	130.024
ATP6V1G1	41.1893	172.219	221.135	32.1922	64.371	53.7552	48.6004	38.9054	68.1535	45.8556	41.1516	62.458	99.9805	60.04	133.987	54.0661	46.4106	66.18	52.2896	74.5477	59.6601	57.2368	61.1033	63.254
ATP6V1G2	4.92127	4.64442	2.23116	13.2761	12.6173	6.4767	1.47937	2.14214	3.01339	14.554	3.03072	8.08394	15.3769	4.27923	13.5809	5.06773	1.71052	4.73766	3.69776	1.44945	0.850215	1.14906	0.782198	0.868717
ATP6V1G2-DDX39B	1.90732	2.01474	0	1.83525	5.6643	2.34333	0	0.483149	2.19655	0	0.972626	1.1824	0	0	0	0.610125	1.07916	1.14901	0.523574	0	0.371632	0.00114934	0.318884	0.565552
ATP6V1G3	0	0	0	0	0	0	0.239153	0	0	0	0	0	0	0	0	0	0	0.23286	0	0	0	0	0	0
ATP6V1H	17.5542	31.0787	38.0623	17.0442	26.4738	39.5695	18.8375	17.3746	16.5481	21.2661	14.3238	28.1099	28.3792	33.2387	38.6985	10.7848	17.3119	14.5429	22.2472	25.0707	25.6237	18.7175	22.9787	24.8611
ATP7A	2.71854	3.22588	1.7478	3.58954	2.4172	1.77883	2.94296	2.69895	2.64494	3.33936	1.56782	2.42767	1.33848	2.21898	1.92195	3.62556	2.74814	2.06868	3.09135	3.96405	4.57025	2.46049	3.97301	3.35366
ATP7B	0.455864	19.7492	4.39792	1.47247	11.4006	1.36294	5.62923	1.21094	5.18369	1.74426	2.82705	4.42164	1.05104	3.52556	0.667435	3.41104	3.46942	0.817483	1.44176	1.74502	2.5872	1.77028	1.42958	1.69511
ATP8A1	0.82536	0.383007	0.827649	0.714977	10.4467	9.88102	4.18112	3.28146	10.9533	2.49359	3.64474	3.7564	2.9651	3.46432	2.52898	11.2336	6.44183	2.72749	15.8022	11.9754	12.5454	6.88746	11.7264	7.60858
ATP8A2	0.112308	10.3564	0.0909862	2.81855	31.5932	3.73625	5.96068	5.66767	4.46295	3.84118	2.53918	2.09973	2.76516	4.37397	1.46786	3.09783	6.19029	8.84081	4.81247	0.62766	1.22989	0.689037	0.461646	0.722864
ATP8B1	7.15614	8.88866	7.26251	1.79626	7.28349	6.52115	4.56139	5.40802	1.98803	3.63314	10.4406	8.5006	1.11072	12.6873	9.83206	2.43561	4.30546	5.64439	6.0767	9.66196	7.68909	5.68556	8.36556	7.90993
ATP8B2	7.43025	5.23086	6.29497	16.3983	11.4224	9.49134	12.0572	15.6016	16.9378	9.87623	14.7589	12.3566	10.0071	8.5402	6.55468	9.60782	18.3301	10.094	8.25487	17.1398	15.816	16.6088	18.9562	15.6674
ATP8B3	0.121093	0.960391	0.108958	0.946279	0.0966345	0.0519694	0.250828	0.416915	0.185587	0.162353	0.0810436	0.276875	0.199989	0.204579	0.173931	0.20613	0.338933	0.157216	0.153632	0.277728	0.283198	0.524222	0.321883	0.155998
ATP8B4	0.48827	0.625366	0.899498	0.391712	0.165572	0.315676	0.89212	1.54459	0.255041	0.634764	0.148755	0.282337	0.358528	1.09848	0.883939	0.730037	0.872795	0.281332	0.839736	1.1611	0.873337	0.971163	1.81813	1.00684
ATP8B5P	0.0178014	0.154244	0.0297404	0.0515512	0.320846	0	0.0201215	0.0743858	0.0907443	0.0387307	0	0.128541	0.0522013	0.0148276	0.014815	0.26648	0.0283878	0.0573896	0.0644706	0.274527	0.457182	0.366098	0.405752	0.379881
ATP9A	13.6811	1.23154	3.88604	17.9715	8.97693	17.9604	10.0637	8.95693	23.963	16.2205	16.0368	50.9897	6.20483	7.04304	4.01489	17.079	15.4658	23.6313	9.10848	9.0713	12.2106	9.39493	10.6937	9.3925
ATP9B	6.48772	10.7895	3.90658	8.71913	12.1355	5.94784	8.75343	7.3918	10.835	8.3463	3.36169	9.58385	4.72167	13.2722	11.1168	4.9886	7.53729	6.35155	6.77276	9.49992	8.40564	8.7515	8.52124	6.60892
ATPAF1	29.4656	43.4504	51.0344	20.5586	12.0766	30.3775	34.2308	29.1635	25.6328	23.1511	12.1601	25.1316	26.2601	20.0299	29.2453	24.677	17.8541	26.7895	30.4323	23.2014	22.4837	17.2903	20.2518	21.8421
ATPAF2	24.5206	13.2093	16.5581	6.37272	5.69848	16.1168	9.27229	9.02107	5.0546	7.39562	12.1132	11.7335	13.1158	10.9708	18.9796	12.0168	9.17596	6.2462	10.7916	8.47594	8.68462	9.36234	7.80263	9.15379
ATPIF1	188.431	356.495	409.919	47.0292	132.076	61.4473	140.375	111.023	124.741	153.021	184.422	88.7521	179.713	138.459	243.126	137.015	119.792	94.3262	136.117	185.206	161.586	175.07	150.777	184.004
ATR	6.03243	4.12613	2.91089	9.11464	5.07709	3.82854	5.51795	4.28988	4.27414	3.344	3.42254	9.79033	2.65053	4.82502	4.18621	7.2596	6.25534	3.9406	4.99915	3.8242	3.83099	2.35125	3.45494	3.1486
ATRAID	91.961	370.131	289.875	82.8807	67.9363	85.5791	98.8561	92.4317	70.7801	90.5872	107.856	80.0869	104.061	115.935	272.324	87.5522	92.3584	56.1151	90.4494	148.001	119.234	117.879	109.281	147.559
ATRIP	4.93286	5.23836	3.51782	5.9693	8.85821	4.39773	4.34892	3.8513	3.14063	3.61164	3.10285	4.19438	6.68394	3.30116	3.83435	6.07063	4.46564	3.66873	3.94467	2.60728	3.25229	4.06579	3.0856	3.80051
ATRN	4.39061	19.2695	5.68979	17.9153	8.59598	16.0536	14.6995	9.97336	14.6489	10.917	9.3097	22.2996	7.89542	11.7434	7.29439	11.3118	16.6851	6.47351	15.4377	16.755	18.5114	12.0113	16.7368	13.2062
ATRNL1	1.33385	0.0794418	0.00456922	2.44128	9.56461	19.6516	0.259818	0.705606	0.712773	1.73678	0.094342	0.950883	0.864427	0.889281	0.392012	0.849044	1.98429	3.61449	0.0508206	0.156165	0.492772	0.0910986	0.338313	0.0963184
ATRX	47.5913	9.77122	12.8089	20.6733	34.023	18.5217	25.8439	33.1866	26.6492	21.9967	30.2781	22.9052	15.2695	12.8122	7.75278	34.2743	16.438	34.5212	11.8579	19.7337	23.4701	20.919	24.3045	22.3465
ATXN1	2.89367	0.734488	1.57494	3.85611	1.41685	1.34859	5.16459	3.91819	1.31303	1.55199	3.14003	1.71019	0.970789	4.02767	1.87781	3.90915	4.33428	1.12538	1.75233	8.44329	7.9455	5.53451	7.95292	6.0196
ATXN10	55.1389	23.6434	63.896	31.354	42.6657	44.4834	28.2183	25.234	38.2084	45.738	48.7739	31.7829	62.1142	33.2067	33.6403	21.0483	27.9028	45.7945	30.5045	39.1867	35.9492	27.3238	29.4584	33.4549
ATXN1L	4.72096	4.23156	2.49091	4.85449	8.88087	10.743	6.75929	5.35028	6.82297	6.76744	5.07721	6.46596	3.47662	6.59132	3.13782	11.8376	9.52145	6.32995	5.14044	12.0795	13.0053	11.1757	12.9058	11.0656
ATXN2	19.2567	8.53603	7.08773	21.0116	14.5622	17.1124	12.0878	16.2841	15.8219	15.9911	19.9947	21.2125	10.631	12.608	6.60125	15.927	13.83	15.0662	13.1307	13.1358	15.0744	17.082	14.3103	14.6675
ATXN2L	82.9607	37.0023	19.0209	34.8191	97.0411	90.5622	36.6633	58.3317	38.1335	69.0549	44.1526	32.2796	30.619	56.2949	29.8793	71.446	44.4091	64.6723	50.6939	26.3349	28.4243	36.0194	30.5972	28.9301
ATXN3	5.22121	2.30729	4.03976	4.14901	5.29784	3.27882	2.58746	1.6385	4.1241	3.03885	5.3167	3.80183	5.33899	2.03712	2.58208	5.5137	2.98843	4.31664	3.18758	3.14591	3.58232	4.06554	4.41048	4.22066
ATXN3L	0	0	0	0	0.0625358	0	0	0	0	0	0	0	0	0	0	0	0	0	0	0	0	0	0	0
ATXN7	4.514	3.7422	2.27305	5.00754	5.37432	6.38099	5.16173	4.93175	3.93708	2.72222	3.96994	4.11114	3.27263	4.43449	2.27546	5.46774	5.78225	4.2922	2.86669	10.6565	6.65194	6.74573	7.90586	7.69899
ATXN7L1	6.3084	0.771969	1.58373	4.69147	3.67164	3.98524	3.98506	2.92595	3.35103	1.47992	5.06248	2.28659	1.85241	1.85412	1.97021	2.92125	4.47549	8.48514	3.60863	4.15626	3.9678	6.46336	5.55143	3.72327
ATXN7L2	12.3106	3.56497	4.3755	3.15728	7.71875	4.77835	2.90481	6.42192	11.8018	7.33536	5.52782	4.89546	12.2705	3.79506	3.13611	5.69938	4.29471	13.7037	6.0023	1.6235	1.962	2.14309	2.11448	1.64017
ATXN7L3	30.4195	18.0541	19.8566	25.8206	17.1186	22.5755	32.5188	18.4798	27.9241	23.4056	15.4331	22.9604	15.4712	22.7204	15.8059	26.4529	25.8013	18.2141	20.6801	16.8994	17.6815	18.1742	17.604	17.2458
ATXN7L3B	63.82	32.0473	51.8346	37.7595	37.2457	75.7279	50.2345	25.3789	64.2099	49.6369	56.9137	53.1414	61.1714	45.7716	69.5686	33.0593	34.1023	68.2599	36.104	31.0678	37.2933	30.8824	36.3311	34.184
ATXN8OS	0	0	0	0	0	0	0.559247	0	0.0939188	0.0822284	0	0	3.4819	0	0	0	0.0263626	0	0	0	0	0	0.0394263	0
AUH	7.0531	19.3519	30.7967	6.78287	9.46357	4.18276	6.20042	5.97215	5.58106	7.55906	4.55318	5.99488	7.79167	6.66937	11.1931	6.92591	6.99561	10.5956	7.79013	8.24442	9.68823	7.60372	8.81376	11.1649
AUNIP	7.10352	5.41173	9.31956	3.29889	3.39277	2.02644	4.6918	1.91686	4.39175	4.62041	7.5208	3.938	7.75503	3.19467	3.23003	3.46291	2.1638	5.03513	9.09456	0.392844	0.670176	0.546039	0.645289	0.719851
AUP1	95.6637	194.272	147.427	83.7179	68.9582	81.522	96.2388	106.798	79.8453	97.1182	91.5879	47.0626	97.2432	107.349	169.675	95.1812	80.8978	90.3229	66.6087	71.7502	59.6502	76.0333	67.2403	61.8338
AURKA	37.5535	36.6542	35.9619	29.3738	18.5793	13.0668	11.8496	6.69394	24.7733	20.8322	14.6553	27.3334	32.0256	16.4462	15.9577	23.4869	20.3285	18.9205	29.4507	2.65189	1.45044	1.73633	1.48324	1.26335
AURKAIP1	118.931	289.298	176.168	50.8925	71.091	93.6815	92.2827	90.1679	109.352	96.7618	87.7766	87.3328	232.159	103.365	141.605	90.3119	79.3077	67.4637	121.018	69.2187	57.9457	68.4112	59.5498	64.8809
AURKAPS1	2.57129	1.25284	0.876895	0.678592	0.802745	0.329956	0.35398	1.42572	1.04051	0.644553	0.954408	0.663017	2.04508	0.869825	0.71655	1.59585	1.85171	1.54453	0.329566	0.0762337	0.163706	0.255979	0.374147	0.29872
AURKB	44.9187	39.49	68.672	40.5511	40.9316	23.8213	21.8846	13.3922	39.5558	24.3665	60.3432	30.8831	91.3061	23.1177	72.2185	30.362	28.2739	34.6229	33.6843	1.09741	2.87962	2.53285	3.87489	1.14066
AURKC	0.815434	4.45515	1.44349	1.24816	1.21293	0.299353	0.848674	1.34208	1.86844	1.62837	1.20192	1.59594	1.17631	1.07477	2.13158	1.05376	0.864824	1.93974	0.865398	0.804124	0.489833	0.611453	0.667239	0.978352
AUTS2	20.7811	7.79221	8.26719	45.1098	52.5632	33.1448	30.1552	9.81593	24.9162	19.8452	40.1589	11.3395	17.4561	12.5691	7.69591	12.768	12.5473	27.2764	9.91796	9.0557	8.56125	8.2392	9.67451	5.58292
AVEN	7.56821	3.90526	5.86331	3.51366	0.989821	7.15637	6.7216	7.08987	2.77771	3.59087	6.06015	5.80168	3.53598	5.54455	7.79845	2.92368	3.99742	5.99525	3.91117	5.93622	5.09861	2.93915	5.71394	4.22893
AVIL	49.0353	0.917661	29.1575	4.15929	3.55065	0.821245	6.65123	3.77387	3.78212	5.0617	39.7956	3.28107	1.04605	3.04927	2.35595	15.6624	3.61359	1.43692	1.82895	1.4355	1.47315	4.08523	2.49494	1.50346
AVL9	8.16014	7.76329	7.54184	7.89337	12.6644	15.6284	8.00788	6.25193	10.7778	7.76336	10.6147	5.42143	9.91397	9.0936	7.23496	11.3012	7.20882	13.3033	8.20577	5.55064	5.7624	5.23689	6.15961	5.60108
AVP	0	0.225335	0	0.0899192	1.28576	0.133683	118.606	0	94.8301	1.12259	0.13362	0	39.247	0.308289	39.3906	1.46639	75.3205	0.240885	0	0	0.189107	0	0.401698	0.188816
AVPI1	1.51087	4.45421	6.47715	2.82192	1.68686	1.83618	8.8973	14.4862	3.95223	2.87891	4.47526	3.56675	4.18259	7.8687	4.03019	3.173	5.78551	1.38343	7.70306	53.2011	21.5478	26.3682	15.4948	25.0915
AVPR1A	0.177708	0.228627	3.11832	0.511659	0.327194	0.823977	0.660421	0.731335	0.692808	0.221182	0.110049	0.777764	0.225407	0.384206	0.502811	0.574625	0.22402	0.239693	4.47612	2.1269	0.937674	0.248768	1.48639	0.6046
AVPR1B	0.0305846	0.108547	1.86443	0	0.154073	0	0.328984	0.462931	0.226183	1.02535	0.645072	0.234997	0.180756	0.0253746	0	0.0396752	0.507017	0.207858	0.261246	0.0321316	0.0230657	0	0.0315669	0.022953
AVPR2	3.46167	0.370064	0.226373	2.54292	0.527515	0.594454	0.635098	1.82206	0.52878	0.64235	0.549027	1.46525	0.425676	0.111053	0.0839147	0.371105	0.304363	0.510519	0.942001	1.97961	1.75976	4.98691	2.11954	2.71178
AWAT1	0.0405844	0	0.0677637	0	0.081782	0.0217269	0	0.0531346	0.0332899	0	0	0	0	0.23497	0	0.26281	0	0.0392876	0.115306	0	0	0.0409499	0	0
AWAT2	0.0248405	0	0	0.0179523	0	0.0133511	0.0243017	0	0.0204321	0	0.0524133	0.0293873	0	0	0	0.0322538	0	0.0241577	0.0141628	0.625159	0.337558	0.226178	0.204904	1.36202
AXDND1	0.315261	0.0132113	0.0745836	0.0298003	0.0276186	0.0320694	0.0805299	0	0.0564827	0	0.0314177	0.0176273	0.09903	0.0620262	0	0.116111	0.0102675	0	0.00850081	0.0466586	0.0112525	0.0833614	0.0282127	0.0515611
AXIN1	18.665	16.1268	6.10258	12.1317	19.3622	21.6317	13.6836	14.407	7.23403	14.8091	12.6505	9.09765	10.9461	12.9394	6.90207	18.4235	11.0697	19.9323	13.0323	10.813	12.9251	13.2869	10.8142	12.2963
AXIN2	1.72767	0.96413	1.87255	6.96587	3.28119	3.89032	3.8412	8.90071	5.54346	4.73113	8.93707	3.34832	11.3936	5.01707	1.6568	4.51135	6.41944	4.63842	6.58778	14.4562	25.4682	13.5052	25.3759	19.7659
AXL	5.10849	6.53376	4.32659	7.38759	3.16918	8.2819	17.5325	15.4645	5.02197	9.09655	4.22613	6.19192	4.42379	19.076	11.7086	9.76962	17.24	4.63102	12.4697	37.8165	28.1851	30.4891	35.8851	25.4311
AZGP1	48.9574	0.815141	552.829	0.264399	1.0653	6.04586	12.257	52.5727	1.0548	3.13461	8.23228	6.31678	2.68615	0.493456	5.58104	0.178453	1.33478	2.04381	5.29649	71.8835	16.7675	1.48292	3.42515	9.91345
AZGP1P1	1.80504	0.0444457	15.7771	0.0720228	0.0505204	0.0535568	0.0979093	0.130632	0	0.02687	0.36962	0.265975	0.065836	0	0	0	0.0346719	0.0484028	0.0852983	0	0.0753605	0	0	0
AZI2	7.57032	15.9585	15.1314	14.1151	10.9659	16.2337	13.7459	10.6396	7.74486	8.6515	11.5287	9.52603	19.7461	13.9442	15.7029	6.62615	9.11985	6.55793	12.6683	26.5616	21.3355	14.1128	19.5738	22.757
AZIN1	66.4795	48.1369	110.905	44.3928	56.0479	34.1529	36.7123	24.6671	47.2332	44.4962	34.8175	56.9446	85.9195	47.745	79.6368	26.3649	39.2939	72.5701	55.3324	33.4529	32.6856	22.764	30.0321	30.7429
AZIN1-AS1	2.14075	0.297769	1.82384	0.539239	1.86485	0.757292	1.28421	0.64595	0.958675	1.19854	0.530235	0.838829	1.65612	0.411911	1.2729	1.18999	0.932496	0.160812	0.973292	0.629558	0.251315	0.589794	0.700999	1.62863
AZIN2	1.30021	0.824338	2.11185	1.81864	3.13276	5.19894	6.83612	3.72099	2.25507	2.87484	1.27845	4.70934	1.07169	2.95107	4.17628	3.44343	3.13666	0.84145	2.47129	0.917167	2.47356	2.07427	1.49103	2.60788
AZU1	0	0.0620199	0.23369	0	0.0705688	0	0	0.180575	0.171452	0.557892	0.0736486	0.0411621	0.367741	0.0574028	0.0567553	0	0.0969662	0.26887	0.158181	0.521711	0.576858	0.562514	0.218325	1.14966
B2M	0	0	0	0	0	0	0	0	0	0	0	0	0	0	0	0	0	0	0	6355.84	6417.18	5502.01	8870.02	8232.16
B3GALNT1	9.1932	2.45756	13.9065	47.0863	5.92643	14.4469	5.58591	6.44894	6.29958	2.11838	4.15787	19.0053	13.4033	2.77425	4.95489	7.84736	4.92309	12.474	3.47602	10.3642	15.6084	6.48586	9.63261	10.4318
B3GALNT2	15.4562	8.92734	9.78651	9.97377	11.8914	14.9942	11.6202	6.65963	9.10806	10.006	16.613	8.55001	13.8365	8.70805	7.06866	8.74112	8.03724	7.67789	10.2404	5.70879	6.47213	7.07873	6.93576	6.40562
B3GALT1	0.679534	0.280017	0.506739	2.57865	0.0978044	0.0391375	0.118719	0.512797	0.539031	0.118451	1.0498	0.330207	2.34288	0.181569	0.161044	0.346663	0.653536	0.448514	0.304453	0.483444	0.128266	0.0491104	0.375322	0.0911506
B3GALT2	0.66262	8.33762	0.259116	0.551664	1.84646	0.319115	0.607385	0.814298	0.418256	0.176677	0.580515	0.367495	0.398166	0.6231	1.49296	0.751846	0.574007	4.36005	1.03932	1.29646	1.63162	2.15765	2.36513	1.54846
B3GALT4	4.7693	10.3335	5.39125	5.07859	4.64176	5.16916	8.31102	6.61235	4.61059	5.60909	3.62627	5.46367	5.32617	7.47875	15.4094	4.20748	6.99272	3.27415	7.51646	7.87845	10.0041	10.7851	9.58013	10.9539
B3GALT5	0.0196238	2.7732	0.213326	1.05208	1.84086	0.317208	0.288413	0.897343	1.82782	0.843523	0.298291	3.32795	0.0128839	0.310737	0.0163106	0.816811	8.61983	0.497543	1.70457	0	0.0148222	0.0596623	0.0202213	0
B3GALT5-AS1	0	1.96933	1.20239	2.09123	0.695788	0.587192	0.284995	1.22213	1.00989	0.342596	1.15443	6.76345	0.203928	0.175091	0.2437	0.512705	5.59734	0.0819742	2.02645	0	0	0	0	0.0634703
B3GALT6	16.4514	8.85425	5.71704	11.4053	6.63714	10.9847	10.8367	9.27313	9.55395	9.11546	15.5486	9.45865	20.2151	7.11718	4.4459	8.20622	7.74293	8.00603	9.04819	6.2425	7.39991	6.02357	8.78298	6.78271
B3GAT1	3.12853	6.84919	0.154237	18.2433	0.314769	10.4939	0.23639	8.04951	3.54582	7.24386	0.40547	2.47925	2.56699	1.0789	0.296028	0.646983	0.770867	6.06626	0.942983	0.668176	1.13841	0.93559	0.984009	0.37422
B3GAT2	0.611638	0.320751	0.394691	6.86637	0.616224	2.15006	0.897329	1.00775	0.754237	0.903129	0.850402	1.13423	3.54176	0.854159	0.368323	0.721602	0.480006	1.94494	0.934653	0.554431	0.608342	0.787143	0.745683	0.50095
B3GAT3	47.0089	53.5502	40.9038	24.3674	20.6124	49.1162	36.9109	44.5662	18.1717	38.3519	27.1276	23.5419	32.6449	41.4506	39.3237	33.1937	21.7803	18.614	41.07	20.2217	16.6351	20.0771	18.6553	18.018
B3GLCT	2.02921	7.68754	7.89852	4.68598	2.84789	4.92729	3.53799	2.45606	2.19513	2.75114	2.7621	7.04154	2.58087	5.48155	4.1128	3.20513	2.83262	0.824481	5.62005	3.49061	3.27533	3.19922	3.48741	3.66319
B3GNT2	11.2808	28.8382	64.8575	7.96311	21.1175	33.4094	19.6051	9.57937	7.66415	16.6802	16.9166	9.90785	32.6915	18.7723	34.2079	14.2509	15.8945	4.84246	23.5935	26.085	21.8215	19.06	21.2252	24.0567
B3GNT3	1.18655	1.18715	0.770892	0.109054	0.11385	0.0709671	1.99091	0.898003	0.294653	0.112635	3.22031	0.312208	1.10089	1.12916	0.328989	0.440619	0.728032	0.0550463	1.50531	0.137981	0.0996397	0.991834	0.387999	0.169906
B3GNT4	1.37537	0.296742	0.403468	0.616009	1.94754	1.53363	0.363306	0.365663	0.396621	0.941843	1.44975	0.746293	1.17159	0.492438	0.122521	0.915219	0.488028	0.792447	1.20486	0.117409	0.056001	0.300229	0.0384096	0.13935
B3GNT5	25.3612	7.21612	37.5835	9.28483	4.88515	16.3221	10.0027	9.54879	5.58061	16.1491	12.8769	8.27911	5.80213	16.7658	33.0621	9.01098	7.74333	17.1297	7.12292	16.833	5.41306	4.95286	6.79169	9.18553
B3GNT6	0	0.125979	0.135473	0.0146683	0	0	0	0.187812	0	0.0220294	0	0.0479999	0.0532584	0	0	0	1.51149	0.0394854	0.0115703	0.0212278	0.0153181	0.123158	0.146214	0.0304753
B3GNT7	1.00566	19.5852	2.86573	2.19634	1.55445	1.67804	4.88306	11.1325	6.51684	2.45486	3.66539	3.22387	3.19399	5.20457	2.51606	8.88814	11.018	1.02152	9.93601	28.4576	23.9686	23.1093	24.1021	19.2046
B3GNT8	2.46618	2.29015	1.62846	2.58813	5.86508	2.2481	4.23495	5.28943	8.41501	8.34963	4.77878	1.39019	5.59293	1.64259	6.88244	2.56759	7.42708	2.47927	11.3865	12.3444	12.1368	12.264	13.995	10.5482
B3GNT9	3.88464	6.91415	3.02329	8.10546	5.00191	18.8903	10.9984	12.0836	5.00846	8.45766	5.88	8.95226	5.37633	4.57569	5.45334	6.74813	13.8389	3.63672	12.3539	15.2515	14.407	11.6484	10.9697	10.7267
B3GNTL1	3.86905	3.21213	4.67323	2.10353	2.28091	2.26929	4.94651	4.14815	2.2956	3.78739	2.60242	1.96756	5.29697	3.13143	3.99398	5.96989	2.73098	3.50576	2.17485	3.47128	2.7574	4.31878	3.02172	2.06642
B4GALNT1	13.7536	5.52985	1.22331	70.0703	20.2432	26.4082	0.890964	4.41911	11.4853	21.4827	1.19828	2.22526	24.1728	5.64751	8.52276	1.94686	6.22084	23.0387	1.89685	0.3294	0.609046	0.585546	0.670432	0.799571
B4GALNT2	0.0897682	0.0265602	0.575215	0	0	0	0.380518	0.05909	0.368963	0	0.0631052	0.0176937	0.0392808	0	0	0.116474	0.0413199	0	0.204578	0.0628519	0.45891	0.0907419	0.154459	0.246896
B4GALNT3	1.44397	0.271977	1.55966	0.750313	12.7695	9.04639	1.42807	3.71739	9.37459	3.81375	29.7045	11.1286	10.9783	2.51734	0.583621	7.07579	7.99196	12.5486	2.62532	8.64336	4.62231	8.01168	4.17354	4.34477
B4GALNT4	45.5985	11.1598	11.833	25.699	7.5444	33.9719	25.6479	19.063	28.2226	32.1688	33.218	8.00388	14.3929	12.3667	4.14975	18.7809	13.6906	45.9379	2.31369	0.227511	0.867162	0.323575	0.328624	0.229255
B4GALT1	10.3586	13.1298	17.7905	21.0634	18.1442	24.4824	50.0303	47.6591	16.2937	20.3276	22.1752	50.1281	13.6073	49.3807	22.9164	33.2217	58.0638	12.1926	44.4399	90.8089	50.836	42.6205	43.7901	36.6377
B4GALT1-AS1	0.0839574	0.965958	0.435973	0.619679	0.169218	0.621375	0.572336	0.402055	0.341766	0.510262	0.0882078	0.322523	0.406903	0.526873	1.01361	0.10798	0.40722	0.560038	0.353033	1.192	1.84021	1.3922	1.64404	1.21404
B4GALT2	50.1054	30.4613	32.5659	34.5378	32.9186	32.3554	44.335	31.5648	26.2921	30.5095	37.5417	19.6663	38.85	29.107	28.824	21.5629	18.0925	29.3468	44.839	15.0471	15.3427	12.134	10.4311	11.5202
B4GALT3	38.3233	40.0775	47.0008	31.3844	14.7396	24.4164	31.5704	24.9498	18.5436	21.066	20.1734	27.5493	37.7454	22.6535	33.9283	16.801	23.9536	17.835	21.6391	16.2185	14.3028	14.7547	12.7456	16.0501
B4GALT4	13.9328	6.84845	9.1483	14.3657	5.54879	10.9348	17.7256	13.3539	12.8931	7.2075	13.9482	51.0395	5.50753	7.28219	10.8344	19.594	17.0757	7.15372	8.68052	10.071	9.9738	6.89539	7.2495	8.3013
B4GALT4-AS1	0	0	0	0	0	0	0	0	0	0	0	0	0	0	0	0	0	0	0	0	0	0	0	0
B4GALT5	53.9102	35.829	45.4409	39.0857	22.1201	38.2539	36.5632	26.0004	27.0176	36.7507	51.2105	27.5179	35.0276	29.7019	16.1663	32.4674	46.8422	22.7518	38.3615	35.6698	21.405	17.3825	21.3874	18.2377
B4GALT6	3.64559	5.53503	4.22002	2.45221	4.31908	1.27448	1.526	2.5202	4.39196	1.88991	4.51686	3.3259	1.11699	1.5644	1.76972	3.51225	0.779847	2.11851	0.768811	1.39225	1.34894	0.588689	0.869307	0.789498
B4GALT7	27.2194	17.4618	9.5079	9.99023	7.24534	13.7589	17.6097	19.3352	8.49932	12.7513	8.94676	21.4723	8.05676	13.8909	22.5197	13.0499	13.922	4.5614	16.4307	13.7888	11.701	12.5899	11.6561	11.9045
B4GAT1	9.28538	16.6402	17.4752	23.492	7.37066	13.3609	11.786	11.1735	7.48927	19.1732	8.50027	13.3289	16.16	9.81983	9.77468	9.33186	10.0505	9.15256	18.1399	19.1833	29.7159	22.5892	18.6232	29.3541
B9D1	15.8992	26.1239	17.3576	4.56756	16.2567	8.70585	9.07964	8.5464	10.9754	12.4357	10.6972	10.7714	23.1203	8.0119	17.257	8.92704	8.40341	7.84628	12.1786	13.0347	6.93454	11.2269	6.8773	8.61686
B9D2	15.9156	20.5162	22.8666	4.67298	14.2885	6.47125	5.8958	9.22831	12.6688	12.8013	9.50815	9.79058	14.8469	11.8563	16.5226	10.7379	10.2667	12.038	29.4577	7.74244	5.52102	8.96633	6.82735	7.24346
BAALC	0.787488	10.5239	0.777423	13.0899	5.6941	70.0866	2.15457	10.0552	6.48329	5.96341	4.65647	99.4692	9.94555	9.96804	17.506	3.30362	7.23264	11.4187	10.1109	5.21909	8.88291	4.31105	5.77133	9.09203
BAALC-AS1	0.19718	0.0871878	0	0.139951	0.298056	0.52023	0.0958912	0.626219	0.0800549	0	0.206938	1.67368	0	0.560766	0.551371	0.885478	0.20509	0.0938491	0.497996	0.52957	0.367236	0.394047	0.720695	0.366307
BAALC-AS2	0	2.37507	0	0.80227	2.1355	11.4282	0.186014	0.23355	0.923468	1.16359	0.60244	14.8015	3.0303	0.152249	1.02982	0.97399	0.940121	0.892861	0.63619	1.06564	0.282221	0	0	0.564851
BAAT	1.11529	0.0396087	0.0248419	0.237017	0.0599226	0.0320467	0	0.27631	0.183794	0	0.313986	0.0528483	0.322304	0.0371891	0.208715	0.986326	1.76511	0.261071	1.21502	0.170972	0.0787271	0.180837	0.397977	0.0335567
BABAM1	55.497	72.8645	170.505	51.0171	58.3312	51.6663	45.5302	45.6903	45.6171	51.2766	84.1346	65.9556	87.076	57.3598	117.756	32.4065	52.5886	54.1743	64.5708	44.7762	41.5416	41.2157	40.9141	43.8719
BACE1	8.2525	14.1406	4.49495	28.7666	14.4661	20.6716	9.17991	15.1663	11.7064	13.2043	13.3844	7.76859	8.97116	13.9975	9.89434	7.82098	13.531	19.9632	13.0691	14.7047	20.3273	12.1076	15.4514	11.0356
BACE1-AS	4.64329	0.865214	0.747303	4.23843	5.58199	3.97148	2.22152	2.14024	5.3076	3.05583	7.19024	1.67308	1.5504	2.59499	0.853327	4.71641	3.04732	7.40324	3.07442	1.65338	2.55673	4.08161	2.03585	2.18465
BACE2	1.78742	16.7312	4.63557	5.81383	1.28377	4.34193	8.9303	7.31637	1.43158	5.58916	3.90669	4.92267	1.22681	5.72691	3.91969	3.96632	7.08102	0.936952	4.19001	5.40227	6.70041	4.78339	6.07156	4.77862
BACH1	8.54829	12.7808	8.52801	6.12769	3.97945	12.9542	10.9242	8.03387	6.06523	8.21711	4.86337	19.113	7.78372	10.7459	9.49942	4.79742	6.65342	5.98309	6.12897	14.6643	11.9556	10.5594	11.7077	9.95151
BACH1-IT2	0.169774	0.075121	0	0.0604521	0.427706	0.0449456	0.165309	0	0.483658	0	0	0.199155	0.0557082	0	0	0.109157	0.17645	0.162252	0	0.0907824	0.126792	0.0850164	0.0884384	0.189616
BACH2	0.388006	0.522391	0.72293	2.01053	1.51798	1.1046	1.47962	1.03756	1.29083	0.517772	2.4173	1.22068	2.19509	1.02536	0.362869	1.25994	1.4555	1.56425	0.588421	0.77022	1.87236	1.15787	1.06994	1.37446
BAD	40.8408	71.5609	91.5601	63.175	29.3949	58.4377	45.466	52.6009	42.3209	64.554	38.8172	47.7393	118.964	43.8834	71.0095	37.5793	39.4281	51.7413	69.0707	55.5373	53.8116	54.0337	49.6797	57.852
BAG1	5.95397	32.4417	21.1511	7.93392	9.78617	8.59863	11.5602	11.4913	9.37112	16.4679	10.2025	15.7691	16.2239	12.5566	15.1712	6.82778	12.1747	12.2853	11.7214	19.2475	16.7374	19.5124	15.8973	21.6271
BAG2	10.7994	14.6284	27.2952	6.10413	4.37299	4.19253	6.24254	3.64767	2.14595	4.99825	16.2166	8.61807	6.10795	2.55449	8.11545	2.28077	3.4611	3.36586	3.75543	6.80229	5.07029	5.88003	5.24884	9.00278
BAG3	9.5501	13.8744	8.12793	16.0847	3.43628	10.4833	18.7126	24.55	5.74774	9.24449	18.5906	14.0254	22.2288	12.5416	9.48973	10.9759	20.6364	3.63428	21.6536	47.9782	19.2529	19.8064	21.3111	21.9264
BAG4	3.40284	8.24793	11.5577	7.54808	5.94604	6.21521	6.65981	3.14571	5.63453	6.8993	5.72558	11.0121	9.2295	5.91747	11.0474	3.58801	5.53537	4.84081	7.22957	5.01965	4.32921	3.32947	4.27428	3.88013
BAG5	17.5342	19.1296	17.7621	17.6818	22.2001	19.1484	11.069	8.45209	25.402	17.2362	20.5086	16.2754	16.9516	10.492	13.0407	18.2321	13.227	22.0428	18.3791	16.4472	16.0928	10.992	14.122	12.0658
BAG6	65.5739	61.8866	47.4066	84.1572	84.3034	95.83	61.2966	59.0179	77.1094	84.2096	78.2987	73.669	100.387	82.521	75.902	65.1281	58.2367	71.0498	78.5122	64.5248	55.1656	61.5101	57.4951	53.5461
BAGE	0	0	0.0556569	0	0	0	0	0.0861545	0.108945	0.14193	0	0.00407968	0	0	0	0.172072	0	0	0	0	0.0499852	0	0	0
BAGE2	0	0	2.71895e-05	0	0	0	3.06216e-05	0	0.30326	0	0	2.89285e-05	3.12471e-05	3.12634e-05	0	0	0	0	0	0	0.0856417	0	0	3.04113e-05
BAGE4	0	0	0.0251397	0	0	0	0.0147502	0	0	0	0	0.0168933	0.0197955	0.0125203	0	0	0	0	0	0	0	0	0	0.011328
BAGE5	0	0	0.0265067	0	0	0	0.0154723	0	0	0	0	0.0177469	0.0208071	0.0131136	0	0	0	0	0	0	0	0	0	0.0118586
BAHCC1	11.3342	1.72267	1.09545	3.32937	16.1509	11.201	4.23728	4.03376	16.6455	14.7154	3.2606	3.83983	7.24771	4.10788	1.36171	5.73417	7.17363	15.2568	8.71658	3.17715	4.02165	5.31872	4.6304	4.03946
BAHD1	7.89114	5.26838	8.42497	16.2528	6.81369	21.4014	6.40828	8.01592	5.5218	10.182	8.29797	9.90364	11.6387	8.55159	3.53307	8.09193	12.6885	12.7535	6.45784	10.8119	13.7023	13.6681	10.7474	13.7573
BAIAP2	12.7148	7.83456	3.47318	10.3798	34.674	6.87761	9.99542	16.5098	14.3522	12.3233	7.69981	8.90057	58.4677	6.74133	3.39134	12.2476	10.1909	11.0677	18.5425	38.9399	37.8471	36.7807	29.4534	31.2371
BAIAP2-AS1	2.85283	2.42474	0.642425	8.88916	4.37851	6.01023	6.31918	4.71278	6.09183	3.86093	3.38924	8.04447	8.08803	2.53929	0.912015	6.35181	6.00499	3.20997	8.04842	13.1814	13.9835	14.0463	11.6125	13.1927
BAIAP2L1	24.6742	21.802	15.128	10.601	17.216	15.395	10.7957	14.0653	17.1311	18.463	30.3581	6.16157	16.2953	10.9075	15.4431	14.7485	7.08272	41.5052	9.65007	7.88313	7.42515	11.1203	7.21906	9.50157
BAIAP2L2	1.523	0.327024	0.451354	0.390589	2.32638	0.660181	0.6729	0.535173	1.41442	0.972327	3.18766	0.581238	0.43556	0.939226	0.224096	1.30777	0.54277	0.716736	0.434195	0.257565	0.408006	0.521909	0.582526	0.258317
BAIAP3	0.427628	52.3875	0.23816	0.143103	92.3096	0.714541	2.52371	5.82973	3.31049	44.305	0.736478	0.441868	1.55179	4.20316	0.432097	4.12074	0.967434	1.16142	5.34447	1.68342	1.8041	4.0496	1.47857	3.01759
BAK1	9.00746	15.0111	29.212	13.1608	9.50945	9.49149	23.2036	14.302	9.42025	12.4606	16.1255	18.2397	15.7639	23.4212	27.4857	10.7951	18.6415	11.6751	15.0273	11.2007	8.95375	11.9744	12.0276	10.0596
BAMBI	2.81283	26.19	20.0047	0.912116	8.02436	24.8942	10.4761	11.4748	6.62112	8.45536	8.66505	35.2622	6.82798	15.7015	17.4983	5.083	9.58412	8.77315	18.8031	9.39969	8.86504	9.8688	8.90681	13.6599
BANCR	0	0.0977213	0.644959	0.0782475	0	0	0.966935	0.488602	0.0895924	0	0.231877	0	0.145073	0	0.175628	0	0.153439	0	0.618968	2.02726	2.38357	4.96154	0.809914	4.34695
BANF1	189.006	308.595	537.244	194.63	100.356	93.1744	120.984	92.2707	152.592	126.97	160.895	99.7409	337.766	121.889	220.24	101.169	98.5932	154.89	188.38	83.7117	70.7828	76.3286	81.4646	81.7136
BANF2	0	0	0	0	0	0	0	0	0	0	0	0	0	0	0	0	0	0	0	0	0	0	0	0
BANK1	0.748566	0.949844	5.56305	0.687391	0.173882	0.821099	5.04937	3.98908	1.37087	0.905847	0.807722	3.90271	2.95228	1.93122	6.3533	1.87081	2.19674	0.474381	2.63002	5.65414	5.54517	5.99532	6.82101	7.06054
BANP	9.55007	9.08032	9.7842	9.7302	10.0598	10.2623	9.33966	7.612	7.90396	10.7675	8.76468	6.86802	13.6787	10.9968	10.4984	9.22733	8.17896	9.50308	8.29799	5.11062	6.58453	8.52304	6.86016	6.75676
BAP1	22.2697	22.2401	10.7487	20.9338	28.3266	29.7514	22.8748	20.0148	21.9962	16.8808	14.8506	22.3656	23.9443	17.9676	13.215	15.1769	23.0463	19.5741	18.5649	26.2508	28.1907	26.9844	27.8811	26.1608
BARD1	9.63819	13.2657	8.1802	23.5505	8.88919	8.5707	4.68085	4.68573	6.84715	10.2124	11.0869	6.6313	14.3379	5.23635	10.4331	3.88275	7.20367	6.68894	5.49679	1.66639	1.48096	1.32739	1.06723	1.07642
BARHL1	0.0281036	0.0249385	0	0	0.283148	0	0.219896	0.0370381	0.0924116	18.6064	0.0296424	0.847426	3.54343	0.0233342	0.0232653	0.0729429	0.077637	0.0546101	0.0160121	0	0	0.0852496	0.0869817	0
BARHL2	0	0	0.187415	0.0539082	0	0.0801779	0	0.0245316	0.0614095	0	1.53794	1.14871	0.0736961	0.0309735	0	0	0	0.10875	0	0	0	0	0	0
BARX1	0.378388	9.56503	0.537063	13.4659	40.5643	0.729757	14.4592	9.00456	30.9907	68.8648	12.5233	6.21088	5.49087	33.2022	1.27792	9.41335	2.17022	77.2041	0.709955	0.11954	0.455987	0.0381973	0.117309	0.255304
BARX2	0.798356	0.490398	17.1285	0	0.402181	0.263669	3.51305	1.39421	0.630767	0.647501	5.27815	0.217778	2.29866	1.27372	1.75162	1.95176	2.43911	0.0298107	5.97989	1.09685	0.185254	0.744821	0.22185	0.43783
BASP1	90.1251	5.67636	42.3808	252.093	149.237	57.9376	50.2456	95.5288	65.3641	82.2204	11.245	121.178	202.55	77.2771	65.4661	10.9206	37.9946	275.697	8.55216	21.3113	12.548	10.3772	13.9625	12.668
BASP1P1	0	0	0.0432004	0	0	0.027633	0	0	0	0	0.0545039	0	0	0.0426645	0	0	0	0.0998886	0	0	0	0	0	0
BATF	1.01675	4.68267	20.9232	5.57442	0.478111	3.74839	25.246	11.6361	2.37947	7.78352	2.06753	6.85464	6.09543	25.8527	24.3075	12.586	15.2489	3.25503	2.56565	20.039	10.7141	8.64632	18.4474	12.244
BATF2	2.2167	7.37861	8.99773	2.81257	0.303447	3.36257	11.1821	2.9557	0.809293	3.80721	1.73032	2.66785	1.66605	10.7889	6.23095	6.64808	12.8463	1.64787	2.69183	3.07575	4.80899	6.39354	6.1557	8.22892
BATF3	24.3027	5.04219	9.7116	4.48626	1.48219	2.00829	4.98999	3.84613	1.2539	2.7928	3.90256	4.13841	2.81273	7.1425	6.81045	3.30069	4.0719	1.53729	2.85663	6.24918	4.17101	3.98519	4.04974	5.34957
BAX	44.6033	64.2552	125.364	53.0275	85.6314	54.8263	55.781	70.87	52.3693	59.4011	46.6621	76.6435	83.0957	59.1558	65.1137	53.6325	70.8893	42.618	78.4764	51.8474	48.9175	48.8084	49.8237	50.3303
BAZ1A	31.9125	6.32852	18.6021	28.5904	30.0136	19.2199	23.6867	13.365	20.7154	13.8391	17.8543	15.0498	20.4699	24.1375	10.699	25.6569	20.5552	31.7224	15.6191	19.404	14.6957	16.107	18.3922	15.3312
BAZ1B	53.5947	26.6631	21.8114	70.6389	79.3265	54.4794	46.4411	37.013	57.2341	52.8744	59.3968	31.1351	43.6905	37.3984	45.4548	38.9185	33.4684	96.741	32.6317	26.6044	29.0728	29.3467	30.4383	26.9688
BAZ2A	21.8189	11.495	8.25699	16.3807	16.4151	11.3737	18.0486	14.0228	22.2677	14.9121	36.6592	19.5565	8.85588	18.5295	8.22799	21.6284	22.8492	18.3954	13.392	16.7445	20.2645	21.8322	19.2503	19.3052
BAZ2B	12.1734	20.8418	4.82541	15.5095	30.1525	21.7594	17.7852	14.8658	22.6675	17.9058	27.6965	10.0292	5.73991	14.8735	9.39252	16.5764	14.9915	23.2104	6.15885	14.4312	16.3157	17.3297	16.9568	14.9711
BBC3	4.15506	5.67287	4.70608	3.37036	3.31254	6.48724	3.77842	5.97913	2.7583	2.49442	2.09496	3.10195	3.08222	5.86598	4.08738	3.37208	3.768	2.94181	6.56191	1.78733	3.07597	4.19434	3.06081	4.36219
BBIP1	5.30897	12.3437	10.8689	3.96852	7.95589	7.72589	8.98768	6.15168	8.02196	9.44712	8.43338	6.92807	12.0118	7.62611	9.44145	8.14722	6.71437	9.17066	6.08954	11.9623	10.0292	8.97321	12.3537	10.8493
BBOF1	1.1236	1.57597	1.9997	2.0403	4.67564	1.42094	1.56228	1.31741	2.46824	2.6059	3.83343	1.67813	3.2299	1.13989	1.89879	1.63034	1.55097	1.2066	3.14395	2.50323	1.83462	3.0852	1.77722	2.98815
BBOX1	1.53714	0.429406	3.47069	0	0.831702	0.0764274	2.64481	1.08773	0.304186	0.0616282	0.27021	0.100976	0	0.519903	0.376968	0.0369389	2.20187	0.165922	2.46499	0.328732	0.171806	0.143903	0.234953	0.2778
BBOX1-AS1	6.0061	8.7013	7.73737	1.73755	7.41474	8.79733	2.36532	1.6553	0.822932	3.77381	10.6559	11.4786	0.565206	3.28855	2.42457	1.16769	0.194403	0.194467	1.33587	0	0	0	0.0700994	0.0503767
BBS1	12.8025	9.17104	7.02223	7.56914	10.3605	22.3409	12.9432	13.5201	13.1646	18.0697	13.0126	9.02265	13.7336	11.978	7.9626	15.6228	11.427	13.0975	11.3259	14.2387	14.8902	17.6561	15.418	13.9348
BBS10	4.91041	8.78265	10.3256	10.2909	6.28221	5.20269	5.49099	3.72334	6.8633	7.48734	5.22865	4.37191	7.83378	5.30488	10.1322	4.79036	5.09244	5.9748	6.52931	7.39045	9.06444	4.51039	8.12609	8.47962
BBS12	0.792142	1.83424	2.78972	0.940465	1.53353	1.99662	1.80957	1.15403	1.51001	1.54769	0.639493	1.11317	1.16295	2.09735	3.52012	1.33308	1.01834	0.833065	2.0409	1.55889	2.00853	1.73125	1.95075	2.41821
BBS2	7.7649	31.4726	19.4133	8.02441	18.4973	25.786	10.5483	9.30234	10.7569	15.2931	11.6427	11.9018	18.5758	11.9217	17.0283	19.4318	8.99116	14.9735	10.3795	15.3574	14.3439	14.1673	15.2283	13.5309
BBS4	8.68217	12.8131	22.1375	6.97207	8.62465	5.86429	6.86005	6.87646	5.18262	13.3892	7.94373	4.12718	7.35513	6.68436	19.1827	7.42384	6.69862	7.44515	9.63071	7.21234	7.5171	8.5173	8.62288	8.78012
BBS5	4.20744	2.96873	2.01801	3.82373	5.81839	2.40431	2.80347	3.34218	5.79887	4.01484	5.65759	3.96053	3.85611	2.79989	1.37262	4.09801	3.02524	4.78877	2.15671	2.55935	3.03632	3.8902	2.78351	3.54932
BBS7	8.00051	5.68619	5.31157	4.45196	5.43374	5.3322	4.05837	3.13751	9.86243	6.52307	4.13749	4.59844	4.72802	5.43635	5.61643	3.81191	3.18207	4.96504	4.0023	5.28072	4.60409	3.89306	4.78104	5.21199
BBS9	2.9916	10.4573	4.87581	3.81732	3.8735	4.77825	3.87698	4.46246	5.09392	4.63414	2.53967	2.8381	4.3144	3.05105	5.83553	2.62391	3.33904	2.20317	6.06441	4.65026	5.06557	3.32626	4.65741	4.28859
BBX	18.2932	9.01428	10.409	21.0023	3.74988	19.2329	18.3364	17.3374	15.4842	9.50016	19.121	33.6443	9.86065	11.2513	10.0736	24.3599	13.9887	8.95692	7.64578	15.9938	15.8053	13.324	17.4266	18.0416
BCAM	30.1224	150.13	10.3225	30.8607	49.986	29.0709	48.0148	106.24	34.5536	61.1107	90.6408	47.8395	40.4988	28.4795	40.8789	53.31	55.215	27.33	75.7808	252.945	221.776	256.948	178.216	166.981
BCAN	1.74505	1.01342	0.0241273	6.79064	0	0.0622531	0.0876547	0.0715418	0.0146879	0.60147	0.0457373	0.104566	0.0319691	0.163161	0.698247	0.0751263	0.0739688	0.163111	0.0577615	0.0452747	0.087378	0.0731749	0.0445888	0.130352
BCAP29	3.386	11.1596	8.93875	9.51607	6.81749	6.83108	4.89136	5.18617	4.16503	5.45891	4.42872	4.05086	5.37122	4.25443	9.45422	2.19552	3.96869	7.80522	7.06035	11.0986	10.3224	7.31834	9.77473	9.98415
BCAP31	251.249	408.195	207.025	98.2877	100.206	92.6414	192.65	170.906	156.312	100.623	109.015	326.323	140.028	194.508	250.231	197.429	125.361	103.312	148.104	178.66	162.124	141.841	154.693	157.013
BCAR1	17.1116	15.5543	6.84794	22.1098	27.0722	37.3033	17.5391	23.8808	10.682	29.494	10.607	18.975	24.5858	14.9808	11.6558	15.1144	25.5669	14.9006	25.4433	17.4079	25.8761	28.1166	18.69	24.5248
BCAR3	2.99681	4.37128	2.59372	4.76901	4.47712	3.04824	7.53308	6.72708	2.62814	3.20265	7.14841	2.35246	9.41751	2.97536	4.20843	1.97856	4.52684	3.71198	7.3828	11.0729	16.0812	11.5346	12.7097	10.5686
BCAR4	0.100946	0	0	0	0	0	0	0	0.213841	0.0392565	0.142129	0	0	0	0	0	0	0	0	0	0	0.269679	0	0
BCAS1	0.273948	0.0552191	0.433686	0.0563101	0.0469904	0.0233089	0.26822	0.258891	0.0512364	0.0677243	0.0913335	3.55748	0.0408447	0.0240439	0.156471	0.394096	0.467636	0.0454837	0.609773	1.1301	0.588889	1.10168	0.549079	0.965281
BCAS2	29.0292	94.8901	99.9319	19.1229	25.3133	24.666	21.0717	25.7797	34.6385	25.6384	35.7741	25.8692	43.7729	23.6885	49.9971	29.5301	21.5093	39.3587	31.3759	28.199	22.506	18.7537	23.0986	25.565
BCAS3	14.6616	7.30803	9.8868	17.6069	16.1948	11.2452	8.93872	12.1481	12.7861	11.4329	9.29858	19.4033	11.4872	10.6124	11.3503	12.6911	14.2241	14.7748	16.6651	12.4236	14.005	10.9338	12.1757	15.1058
BCAS4	3.91053	5.11475	9.56914	7.63209	1.23107	1.34979	3.32523	3.46521	3.57995	2.54373	2.4879	5.84141	4.99031	2.95274	4.16126	7.09168	4.92062	2.1436	1.77552	3.33274	2.35302	3.86748	2.47177	3.30375
BCAT1	11.2968	1.26824	3.9579	8.96938	0.429869	5.11549	7.283	4.76525	0.740936	1.63547	10.7228	1.07893	2.86029	14.0216	4.14438	1.49634	2.70909	0.690369	4.29482	7.94704	5.8196	3.6785	8.44663	5.88835
BCAT2	11.5599	39.766	32.5762	30.7151	84.3145	26.3716	22.1994	31.4224	27.4414	33.4987	15.2084	22.5537	16.6831	26.5968	34.5384	35.9042	29.7388	24.5046	29.6838	37.0882	31.1784	35.0633	28.5271	22.6491
BCCIP	30.9978	51.7734	67.144	28.4514	21.3235	32.3175	26.8851	19.3709	25.7524	38.0696	30.4695	30.5004	53.0271	25.1279	31.2723	29.9227	29.346	34.0802	27.938	34.594	26.248	23.8319	28.1114	26.1331
BCDIN3D	2.2174	4.15803	5.91988	2.78562	4.15549	3.51697	2.70224	1.85162	3.33437	3.33509	3.68325	1.80934	4.51164	1.77074	3.91482	2.39957	2.57904	5.11105	4.19905	1.79944	1.79411	2.87537	2.155	2.23924
BCDIN3D-AS1	0.54144	0.51361	0.150657	0.652747	1.12417	0.291673	0.401516	0.271851	0.654277	0.276709	0.501662	0.378903	0.409262	0.15042	0.314306	1.1949	0.419069	1.02601	0.37492	0.180452	0.182709	0.415066	0.202619	0.246708
BCHE	1.96973	0.451221	0.159218	2.81901	3.77693	0.376006	0.0207265	1.05061	1.15054	0.138028	1.20693	3.58498	0.264285	0.193856	3.1321	0.467792	3.65544	0.247439	2.98507	14.7298	27.4085	11.2993	14.6882	10.3619
BCKDHA	62.9645	104.878	52.3072	44.6921	16.6298	28.3477	43.1004	30.274	37.1724	40.3442	38.1673	40.7389	28.9245	38.9779	58.8601	33.3486	30.9737	18.0137	33.1082	30.7616	30.7282	32.4374	29.3398	30.5569
BCKDHB	2.16889	16.2444	6.67243	7.64456	6.35637	8.64816	5.51074	5.7648	7.6143	4.97758	6.01853	8.71999	7.46796	4.47599	7.96306	5.6309	4.94313	4.73822	6.16318	11.2184	7.01624	5.48215	7.35671	5.86084
BCKDK	29.2591	41.9985	18.8988	18.8469	22.471	32.1164	33.8277	32.3142	12.6528	31.5864	11.7278	28.2155	17.3939	37.2953	30.9053	24.0494	27.0749	18.2118	27.0976	27.4637	25.4666	27.4132	22.4343	22.2524
BCL10	4.21906	13.8849	10.0563	3.58648	2.97049	3.36051	4.11438	4.89331	5.17974	3.83041	5.3136	3.17401	5.07122	5.1313	5.67123	5.041	4.21599	4.25634	5.862	7.1375	6.17081	5.87547	6.03786	6.39481
BCL11A	7.80806	0.171248	12.7906	10.673	0.0442237	14.8199	5.67442	1.14272	0.653988	5.07799	14.5896	2.55613	6.52575	2.72923	2.02229	0.374255	0.612967	12.8293	0.410057	0.936595	0.524598	0.915593	0.804465	1.13361
BCL11B	9.74062	0.312474	0.836494	10.3884	1.17661	3.71687	3.41253	2.86392	10.4842	9.08975	4.94719	4.01306	18.8108	3.0811	2.62396	1.91244	7.16349	0.749592	0.411658	1.53725	1.70644	1.89577	3.90297	2.09639
BCL2	18.0924	8.66925	32.8492	1.06432	15.7774	9.41704	17.6676	8.44226	19.086	13.2523	32.3779	8.42951	5.90382	15.8383	6.83211	3.02899	8.67023	5.78709	9.58414	4.30769	4.84412	3.40233	4.48199	5.10289
BCL2A1	1.66749	8.67487	57.0686	2.34148	0.296127	1.08864	26.5741	10.2955	5.25683	4.98432	4.97907	7.00728	3.57543	50.8303	26.6814	13.5716	12.364	5.70854	6.42625	40.6885	26.7337	31.1539	28.1717	33.9594
BCL2L1	26.0439	60.6321	63.607	23.0636	36.4143	47.0894	54.7323	47.4951	40.29	52.7926	38.3032	28.6971	162.23	55.4248	63.8938	57.661	44.6641	57.5383	52.1828	61.4539	60.5297	42.1003	51.1221	56.7896
BCL2L10	0.187398	1.5256	1.87714	0.168381	0.0471995	0.200339	0.0854931	0.0916998	0.115158	0.176015	2.05196	0.158367	1.01507	0.193373	0.0768262	0.295927	0.0647828	0.588523	0.186104	0	0	0.09444	0.0484852	0.0701488
BCL2L11	12.9704	29.3328	22.5579	6.58498	14.6191	15.0441	19.1358	10.3956	19.8709	16.9702	25.6033	8.17251	16.414	19.6314	9.97051	10.5062	15.4301	12.6025	11.7298	9.1216	7.87145	6.34071	9.30857	6.85534
BCL2L12	10.5765	14.4703	26.1409	6.5308	14.6666	7.10064	12.8491	9.7906	8.05999	6.80911	17.8201	14.545	8.85272	10.7456	11.2736	17.4783	11.9166	6.58744	7.85629	6.90371	7.90257	16.7379	11.4709	10.0953
BCL2L13	13.3157	6.94784	8.20237	14.0032	7.01111	12.548	9.28302	10.8676	9.61495	12.1519	9.07113	7.36382	10.1385	11.7405	8.9002	5.462	8.34353	9.54931	8.22804	13.5203	13.932	9.55048	12.2719	12.3583
BCL2L14	0.255563	0.243588	2.2642	0.498997	0.131244	0.0917447	1.86457	0.224505	0.432386	0.308447	0.736512	0.323311	0.54178	0.947376	1.17777	0.62851	0.720196	0.249117	0.210697	0.417353	0.578435	0.804638	0.638619	0.512248
BCL2L15	0.354241	0.314628	0.0657783	0.0499651	0.277574	0.0265439	0.2024	0.281554	0.381412	0.171906	0.187061	0.0233363	0.148653	0.139684	0.197357	0.230541	0.142566	0.278744	0.180111	0.164298	0.0670406	0.279451	0.19228	0.133327
BCL2L2	17.2313	9.81912	5.10762	9.62097	19.3076	9.99693	8.29612	9.21878	16.7521	13.409	12.5964	14.0847	7.51924	11.4745	4.87744	18.5922	14.0832	19.3342	10.6157	29.4872	30.8276	26.0546	24.1744	29.9785
BCL2L2-PABPN1	59.9977	24.8529	29.2272	33.1529	55.1456	34.4811	28.4793	27.6653	37.9993	49.6787	29.3134	44.9501	24.8198	39.5574	25.6641	42.9688	30.019	48.6077	32.9643	28.5197	26.5905	32.7034	26.0801	27.3058
BCL3	12.6384	16.4122	13.7833	13.3538	1.07565	4.4	31.8885	31.0375	3.15439	12.8511	6.75613	7.59102	4.37709	28.072	23.8062	11.869	20.726	4.31641	17.2922	52.9898	7.90176	19.9539	9.40816	10.8084
BCL6	5.67102	6.17232	10.1205	8.13554	17.2963	34.7659	18.5829	36.252	14.8405	7.03855	18.5523	14.918	5.03164	15.8158	5.78997	33.9375	32.3713	5.11898	14.9606	68.8115	48.4189	28.7095	29.9036	57.753
BCL6B	6.6728	1.85322	0.90142	8.17865	2.83208	11.6069	1.96007	7.73799	3.65032	3.70521	4.73671	4.54182	16.2904	1.45619	3.69334	5.22599	5.7021	1.30194	11.0097	24.0649	12.6398	15.2671	35.3765	16.6613
BCL7A	30.7453	5.07379	12.6231	9.40172	13.1593	27.6691	6.61525	7.00671	14.4294	16.8954	27.1666	13.6393	29.6013	9.61529	7.16384	6.50334	9.237	25.2847	13.524	3.8349	4.92957	5.66632	5.51899	5.23258
BCL7B	39.642	105.113	71.8489	47.2155	56.5615	44.2234	39.3167	39.433	46.5114	54.1375	37.3369	25.2724	54.8818	37.4101	63.043	27.2649	34.8938	40.8315	66.1127	50.3726	42.6294	39.3088	38.2893	48.7061
BCL7C	41.9875	60.3343	39.5945	22.4805	36.6059	45.5327	27.1049	29.1764	19.1052	33.6189	19.5566	33.0838	41.362	25.1094	50.8947	24.9241	30.1805	24.3966	48.0738	32.4001	29.0342	29.0137	26.9612	37.3871
BCL9	10.8849	10.1547	3.01204	10.1131	13.3765	10.2441	6.93256	5.54744	9.13484	11.1356	12.1169	7.68293	7.12397	5.3771	3.70245	13.5311	7.31455	8.80451	6.64051	3.66151	3.93196	4.64131	4.05986	3.70352
BCL9L	8.883	1.1131	2.34805	13.2142	3.25591	10.4445	8.09537	10.786	3.3786	6.56754	9.59363	4.14997	4.52281	5.36191	2.55006	4.68578	11.8009	2.92374	9.81141	14.1729	14.5245	19.1637	15.2508	14.3102
BCLAF1	27.2916	27.1538	20.2417	44.7152	50.8572	32.3789	30.4009	26.2696	46.0523	35.1291	39.0397	34.055	30.3001	32.5977	21.1659	28.4564	22.5785	45.4435	27.3805	34.5633	27.6801	22.0686	28.4209	24.5733
BCO1	0.192375	0.151791	1.32118	0.0309221	0.430702	0.14948	0.690263	0.0989497	0.316662	0.475896	1.39848	0.11385	0.603626	0.746947	0.106538	0.999708	0.678802	0.0832344	0.134157	0.134335	0.258353	0.151463	0.286347	0.0481888
BCO2	0.735029	0.243213	0.529732	0.132203	0.229112	0.0941953	0.360087	0.591926	0.300878	0.345445	0.281848	0.259604	0.221795	0.760546	0.577532	0.470809	0.30185	0.52271	0.51096	0.928905	1.579	1.74577	0.661847	1.30217
BCOR	13.6708	11.706	6.74209	33.7508	28.8518	23.0828	12.9089	11.1956	15.7392	19.3318	19.2287	11.3859	14.3486	14.044	8.9481	11.3876	13.4717	29.2971	22.4401	13.0448	9.94361	9.11055	9.13114	8.27446
BCORL1	7.61095	1.65097	1.40534	4.51598	3.0789	4.1838	2.03887	3.09723	3.67445	5.18847	6.15268	10.2384	2.30835	2.02941	0.975112	5.54821	2.7536	3.32092	2.5435	2.06706	2.3843	3.89845	2.22653	2.88321
BCORP1	0.144809	0.0120791	0.0120957	0.0419671	0.0145872	0.0659858	0.186472	0.189694	0	0.134106	0.0305752	0.153125	0.0268025	0.13614	0.102108	0.484008	0.159889	0	0.0413719	0.0710609	0	0.12409	0.128694	0.204678
BCR	19.3715	5.77906	5.03866	6.93502	7.57775	16.8828	15.6174	19.2597	23.2263	39.3698	15.227	10.2623	12.7481	12.2021	6.4756	6.94073	17.653	20.3261	12.0551	17.4861	21.1826	18.0193	15.4282	14.0816
BCRP2	4.64489	1.05055	0.317083	1.08197	2.85731	1.98165	2.55658	3.04067	3.23422	4.35148	0.966106	1.32141	2.88913	1.95033	0.463538	1.50839	4.07023	6.15055	2.19112	2.76096	2.29384	2.91564	3.54444	3.05381
BCRP3	1.15079	0.0351936	0.165648	0.257166	0.879606	0.446226	0.814302	3.32662	1.66032	1.2607	2.34197	0.210813	3.15272	0.689436	0.424537	1.79904	1.61802	0.806915	1.01489	2.75967	3.16704	7.00803	4.26619	2.23059
BCS1L	27.3386	31.3625	14.5243	27.2415	18.0006	11.605	14.032	13.8093	18.2637	17.592	19.6867	9.66906	22.7141	12.9379	16.709	18.6193	18.2693	23.4986	9.81617	11.4869	10.4181	14.3499	12.0588	11.7802
BCYRN1	554.206	144.733	1024.48	427.924	3939.9	359.451	76.9518	169.418	466.413	1332.48	3897.26	389.151	4046.11	263.967	225.711	1339.38	596.178	685.189	701.017	356.119	235.865	285.065	129.063	121.738
BDH1	7.14326	17.8746	29.1599	2.2856	5.11411	22.2794	8.52477	6.14398	7.1022	6.02817	14.4409	20.4366	4.96398	4.23309	11.9116	14.1334	6.54737	6.6921	5.37897	3.15846	1.78253	3.64988	2.15459	1.4532
BDH2	6.75921	3.83573	9.25526	2.58568	3.43998	7.31689	5.26931	6.66142	4.20389	4.89026	4.5971	4.09526	3.78709	5.83388	8.12053	3.2385	4.83361	1.54507	5.93913	15.5267	14.3019	11.0114	12.2528	16.5046
BDKRB1	0.798968	4.56543	0.704007	0.191548	6.26123	0.213661	2.29795	2.46487	3.45657	4.43604	0.140291	0.523667	2.30231	1.3201	1.74917	2.35552	3.28316	0.128764	3.02418	5.57423	0.367308	1.43226	0.459216	0.132978
BDKRB2	0.447531	1.91399	2.22371	1.93834	2.5747	2.94675	1.32636	2.10586	1.47582	0.732317	0.634254	3.86655	0.727124	1.35627	2.14335	0.934785	1.28392	0.666851	2.28944	1.88154	0.909042	0.788119	1.13893	0.38996
BDNF	0.599345	1.43913	0.0510048	0.196313	0.0530952	0.84619	0.685914	0.307129	0.479445	0.0281555	3.19612	0.478242	0.078161	0.197781	0.548685	0.101689	0.529277	0.0850157	0.457383	2.02595	1.32671	1.47888	1.48676	2.25196
BDNF-AS	1.27714	1.5515	2.50483	0.338068	1.04326	0.554722	1.0509	1.0452	1.29444	0.454492	0.665877	1.12497	0.686466	1.49536	1.18513	0.425942	0.51285	0.546562	1.84854	1.63195	1.43874	1.3457	1.7356	2.31083
BDP1	9.76118	3.68981	2.40579	7.21198	18.5263	10.2343	8.75352	14.8961	9.32598	11.369	10.8661	11.4824	2.50836	7.80587	3.64261	20.0784	8.03723	14.9952	5.8284	9.46187	10.0985	10.1624	10.3336	9.06687
BEAN1	0.179034	1.0088	0.0887241	0.316799	0.315264	0.533119	0.625147	1.35855	0.22209	0.32648	0.312458	1.63426	0.183475	2.31264	0.2876	0.933245	0.439808	0.141812	0.270594	0.365235	0.368849	1.05098	0.95913	0.873911
BEAN1-AS1	0	0.17922	0	0	0.20516	0	0	0	0	0	0	0.117433	0	0	0	0.256892	0.142026	0	0.223632	0	0	0.199918	0	0.149
BECN1	28.7286	27.8539	19.2623	21.4317	23.5766	23.0132	38.0776	27.6189	30.53	21.0633	19.0004	42.462	15.134	33.6213	26.6848	30.2009	32.999	25.9077	27.5825	43.2838	39.7141	36.8401	37.5449	37.9597
BECN2	0.312202	0	0	0.0320764	0.0898758	0	0.17426	0.291346	0	0	0	0.0263083	0.029283	0.0736863	0.0732243	0.634981	0.123326	0	0.0253214	0	0	0.0449715	0	0
BEGAIN	0.0744308	0.544765	0.256287	9.86724	6.25765	1.37276	0.300297	1.82831	3.04726	3.9611	9.16838	1.37363	5.9957	0.480701	0.350852	0.448597	2.63391	4.72613	1.65297	0.662371	0.637645	0.851537	0.572852	1.34063
BEND2	0.0106066	0.0219641	0.0413382	0.0179012	0	0	0	0.0163367	0.101759	0	0.0336054	0	0.0162521	0	0	0	0.0439078	0.0240682	0	0	0.0240858	0.0430262	0	0.0399385
BEND3	3.08775	1.60316	1.65945	2.96731	4.64419	4.87565	2.26518	2.36174	3.70185	2.92387	4.72401	2.33392	2.75661	2.73786	1.77105	2.55778	2.81994	4.29384	3.89524	1.02027	0.828917	0.941422	1.11768	0.616774
BEND3P3	0.69658	0.393071	0.410841	0.648229	1.2962	0.92886	0.578005	0.714981	0.723369	1.59397	0.631887	0.762866	0.495221	1.12282	0.603168	1.03495	0.587947	1.14527	0.445475	0.735076	0.788103	0.623571	0.985828	0.937889
BEND4	0.0108869	0.0290241	0.0500556	0.0751405	0.0438894	0.113778	0.106728	0.376913	0.0267481	0.116194	0.0690402	0.170576	0.0572345	0.0546423	0.0319265	0.49658	0.0968635	0.11186	0.0155857	0.170259	0.111402	0.0497481	0.22388	0.151783
BEND5	1.71058	1.15853	8.30765	6.03921	11.4445	14.4375	5.03557	3.71506	7.37855	6.37453	7.68252	7.13823	11.8049	2.19972	3.21375	4.80791	2.76302	10.5461	2.98329	2.01525	2.6151	2.67007	2.92907	2.99001
BEND6	1.46329	0.438643	0.238112	7.11079	1.11047	0.429619	0.613804	1.14509	1.00142	0.351251	1.04298	1.26005	0.449311	0.553811	0.600622	0.370479	0.35418	0.407288	0.195276	0.417693	0.545756	0.307919	0.391504	0.285719
BEND7	3.90127	4.26071	8.31001	1.26642	8.54471	11.8252	3.46915	3.20747	6.29936	6.12803	6.02464	5.10816	4.23076	3.10891	0.723609	3.0014	3.40852	0.427917	4.07534	3.288	4.20043	3.50137	3.45877	4.11372
BEST1	0	0	0	0	0	0	0	0	0	0	0	0	0	0	0	0	0	0	0	3.70771	2.76977	3.36148	2.83742	3.00278
BEST2	0.224421	0.0248933	0.163991	0.141804	1.04575	0.165719	0.164623	0.018486	0.599592	0.030373	0.207121	0.398069	0.202641	0.163046	0.0464474	2.87605	0.077496	0.13628	0.063933	0	0	0.0567305	0.0289411	0.0210606
BEST3	0.0884643	2.71382	0.913231	0.796722	18.2935	6.37368	24.1933	10.7627	24.2848	19.9677	17.0583	10.1906	12.4734	9.64486	12.1109	2.63363	10.5958	48.9518	4.63397	0.0925083	0.146588	0.0358418	0.0364406	0.0958564
BEST4	0.378274	0.268575	0.252742	0.0728947	1.32119	0.0813171	0.296047	0.432724	0.352605	1.05259	0.478882	0.0894981	0.182172	0.209572	0.689952	1.04775	0.174137	1.29969	0.34505	0.132239	0.171334	0.739834	0.18203	0.303048
BET1	11.7608	16.5679	29.9591	8.83106	13.7223	10.4778	11.84	8.22769	5.28256	7.48396	11.3971	12.4532	8.21369	10.2242	22.7294	11.0429	7.71526	12.4189	14.2707	9.08272	13.246	11.562	11.2366	14.2766
BET1L	22.4753	51.9303	20.2517	20.1876	5.03365	15.3208	40.2093	30.4983	17.754	22.4463	20.4899	18.6771	14.7429	20.8565	18.8071	20.8289	26.0201	13.2802	28.5061	36.1983	40.0039	36.3422	33.1013	35.0665
BEX1	1.75938	0.270886	24.7555	180.737	316.268	73.6239	54.5574	206.505	508.622	172.355	33.8516	852.525	193.04	72.2128	166.22	423.935	188.172	238.682	173.747	4.16062	10.3558	3.45236	4.69517	5.58854
BEX2	195.904	225.144	54.633	23.0707	86.5624	52.2707	22.8442	60.16	139.237	46.887	101.924	402.495	116.498	35.0846	66.8559	213.641	74.7746	46.6682	58.6934	20.7892	24.0938	19.2268	18.1577	17.6502
BEX4	69.2354	31.2565	20.2831	34.6264	56.8472	39.3279	24.8391	50.6232	72.2019	39.922	59.4815	145.583	47.8045	31.5441	36.0503	92.6465	38.4859	54.4687	24.785	41.4415	45.1547	41.9436	43.8274	39.2733
BEX5	0.329312	0.510048	6.24787	6.7466	6.80286	2.8788	2.245	3.84949	9.58684	4.26112	2.16259	62.3989	6.52965	0.73951	3.2492	15.1451	5.47538	9.99977	1.06643	3.16696	5.04404	6.26914	3.5151	4.90581
BFAR	13.7379	26.4205	22.9106	11.4439	15.2499	19.6051	13.8399	17.9402	8.81976	17.2275	12.1992	12.3762	18.4939	18.3291	27.4699	19.4854	13.5846	16.6392	22.3507	25.5659	27.1694	21.7456	26.0103	24.1807
BFSP1	0.454737	0.779486	0.47275	0.395531	2.63555	1.74736	0.327167	1.97043	2.3286	1.39458	2.38905	2.43665	3.95439	0.772135	1.71305	2.86703	1.3132	0.84539	1.7326	1.32704	2.26837	1.93436	1.67202	2.0753
BFSP2	0	0.68538	0.439854	0.0759503	0	0.244752	0.583608	0.391958	0	0.227405	0.148096	0.248924	0.161425	0.174577	1.01392	0.455244	0.339701	0.0681031	0.0799172	0.0739005	0.026464	0.0709369	0.108827	0.158033
BGLAP	1.59667	0.430321	0	0.104626	3.35959	0.540578	0.339209	0.846376	1.62084	0.538725	0.830471	2.30693	1.07038	0.438978	0.46972	2.22382	0.307149	1.39475	0.0923225	0.177731	0.289046	1.53128	0.139057	0
BGLT3	0	0	0	0	0	0.033494	0	0	0	0	0	0	0	0	0	0	0	0	0	0	0	0	0	0
BGN	214.318	140.461	63.8777	359.114	78.6666	190.34	374.091	514.619	105.783	614.494	144.124	290.787	127.484	289.3	355.782	163.136	543.901	107.701	420.797	195.586	379.625	183.053	260.147	261.174
BHLHA15	1.44145	11.8347	5.4066	5.69415	0.726322	4.66738	12.5138	3.39319	1.08605	4.04083	0.756178	1.02402	6.21507	4.42827	10.0142	0.264028	9.21235	1.46834	1.32788	0.664635	0.613162	1.74771	1.61408	2.21742
BHLHA9	0	0	0.0854411	0	0	0	0	0	0	0	0	0	0	0	0	0	0.0710964	0	0	0	0	0	0	0
BHLHB9	4.01825	2.85208	3.10506	5.85626	3.10994	3.57809	1.11898	1.85281	7.94775	2.33633	2.57492	5.46901	3.4585	1.33972	2.0326	9.78788	2.25819	4.18623	1.67259	1.45011	1.77529	1.90055	1.57765	1.83489
BHLHE22	0.620586	0.0524807	0.444377	62.7538	0.223293	0.119427	1.34542	0.892348	0.292203	2.02817	0.748782	0.962799	2.5038	1.82322	0.418752	0.30747	0.499648	3.54541	0.211069	1.63705	1.09518	0.658861	0.623575	0.878047
BHLHE23	0	0	0	0	1.40002	0	0	0	0	0	1.15776	0	0	0.333405	0.0472051	0	0	2.73233	0	0	0	0	0	0
BHLHE40	42.8175	12.3556	26.9622	8.68623	13.4479	12.0655	32.6265	117.888	9.48124	18.783	11.0219	26.7813	9.60058	40.9941	21.5345	28.3016	45.1868	8.20797	20.3714	181.064	37.1722	33.9677	50.0049	42.6885
BHLHE40-AS1	0.150803	0.401189	1.63274	0.132206	0.170391	0.517636	1.03411	0.434502	0.116917	0.493834	0.0749565	0.242296	0.322006	1.06155	2.43101	0.391822	0.651944	0.209712	0.202599	0.577389	0.529856	0.542078	1.04086	0.453559
BHLHE41	1.05363	0.736817	2.25562	3.20739	0.68997	0.47567	9.36292	4.67146	1.54145	2.40501	1.26547	3.19942	0.778529	10.4916	3.36205	1.6448	5.03482	0.719731	1.49054	12.0251	14.6769	12.3761	7.22367	7.58052
BHMG1	0	0.0164932	0.0310371	0	0	0.0100009	0.0181839	0.0123042	0	0	0.0196083	0.010999	0.0244025	0.0154706	0	0.0241468	0.0128235	0	0	0	0.0140412	0	0	0
BHMT	0.0827196	0	1.27824	0.0149608	1.00007	0.0778856	0.323808	0.533562	0.170223	10.4583	0.0218237	0.0367194	0.0135814	4.00989	0	0.295567	0	0.885986	0.0708075	0.0216562	0.0468719	0.146555	0.127847	0.0621687
BHMT2	0.290648	0.103209	0.598861	2.73438	6.3938	0.114717	4.91179	8.44446	2.61576	0.452866	0.0818009	0.0688245	0.967152	2.72626	2.30413	4.88524	0.203964	0.358611	1.61485	1.94254	0.949346	2.36731	0.918182	2.18482
BICC1	1.6822	0.917031	1.66581	2.97062	0.529042	2.3727	6.68704	5.82473	1.56374	1.60422	1.98354	2.04739	0.62554	5.13702	3.74307	2.271	4.75868	1.39144	1.66002	10.2881	9.54223	6.40151	9.08824	6.23174
BICD1	4.37381	3.47777	2.4088	10.0392	5.35992	11.8458	4.13651	5.35179	3.56548	6.25935	5.53437	6.76053	4.46682	3.81607	2.66132	3.36575	3.28799	2.1964	4.27915	3.94739	3.48239	2.45625	4.02397	3.8257
BICD2	10.8325	6.8206	3.6687	17.4728	13.7738	10.5376	11.9487	10.7267	12.0488	13.9827	6.73078	16.6828	8.39963	11.999	4.32352	13.0693	11.9127	15.882	8.0202	17.3266	19.219	17.0327	17.7754	18.7362
BID	23.5501	5.38005	14.3338	12.6803	12.3958	12.0137	14.0173	11.3402	11.9067	14.1691	21.2678	8.49716	14.0986	21.658	22.4551	8.26368	12.3888	8.7859	8.92443	12.3583	10.3697	12.4845	11.7743	8.95269
BIK	34.3246	1.94434	56.5521	0.0951699	13.4728	9.16392	9.08101	10.4818	7.27858	37.0114	11.0556	4.69406	23.011	14.519	20.9536	1.1153	5.57112	7.03024	4.28527	1.20208	0.64796	1.53703	1.31258	0.595942
BIN1	10.4366	6.41697	10.5492	16.4222	4.41837	10.3502	17.5684	16.9455	15.8818	16.7518	19.9986	15.2977	11.9433	10.7553	13.2028	8.70317	14.547	9.5323	7.47993	21.3829	23.9619	22.0749	24.9483	19.5737
BIN2	2.54828	3.89687	11.5539	4.57559	0.944635	2.35965	20.162	12.0665	2.68391	5.12609	2.22295	5.40163	4.71575	20.2742	16.3772	10.0798	15.278	4.00637	5.00482	16.7986	19.6844	21.2156	23.1203	19.2687
BIN3	6.40376	8.00684	10.574	11.768	12.4346	9.48618	8.19852	10.218	14.7613	9.96985	13.2929	14.3339	9.17506	12.3461	15.2454	11.8594	13.4697	11.9876	12.2366	10.6063	10.9351	15.0373	10.242	10.9903
BIN3-IT1	0.556893	0.0520153	0.14686	0.211592	1.62418	0.2203	0.257979	0.482544	1.80672	0.444026	1.20558	0.86633	0.346453	0.364903	0.145495	1.59725	0.789513	0.711681	0.133562	0.12312	0.221097	0.770392	0.24196	0.286008
BIRC2	17.4759	22.0813	25.7134	19.0719	7.9124	14.088	21.3585	14.8542	8.07363	12.7904	14.1344	9.7763	21.6542	17.3186	26.5319	10.0989	10.6723	21.2576	20.7408	19.2209	22.213	15.5754	19.3695	21.5661
BIRC3	1.90415	3.86823	12.817	4.28265	0.183879	1.18704	20.6867	12.6866	3.02709	2.56267	4.94869	3.42675	5.70143	16.6297	14.0984	7.016	14.2236	2.22299	2.14531	19.8139	15.5027	10.6171	16.7669	30.7792
BIRC5	61.8977	28.3366	195.109	63.1231	38.3274	17.9481	17.3733	11.8331	45.031	44.3896	16.5771	26.2474	155.651	36.9327	62.2651	19.0531	27.2217	49.4812	46.1973	1.20437	2.25418	1.41309	2.58023	1.20439
BIRC6	7.27007	8.77948	4.05354	14.5746	6.61256	8.47693	8.43237	6.97292	12.8818	6.81281	8.26928	5.20361	3.76872	7.68046	3.94196	8.95636	9.10309	8.6925	4.29371	9.06268	8.61739	5.23081	8.99642	6.19363
BIRC6-AS2	0.557805	0	0	0.0980119	0.562203	0	0.540829	0.2603	0.562214	0.359039	0.291876	0	0	0	0.109211	0.177765	0	0.131213	0.310397	0.151838	0	0.415207	0.293326	0.309063
BIRC7	0.350731	0.455767	1.31755	0.0946038	0.0441684	0.11163	1.30419	0.701369	0.347423	1.07718	0.703307	0.661908	0.589328	3.1822	4.26326	0.162049	3.0162	0.161475	0.174259	0.77533	0.603355	1.15447	2.39844	2.24797
BIRC8	0	0	0	0	0	0	0	0	0	0	0	0	0.0517636	0	0	0	0	0	0	0	0	0	0	0
BISPR	1.05303	4.72463	15.5268	1.55075	0.339166	0.618025	5.52736	1.6326	0.851316	1.48392	4.70308	1.49567	0.964979	5.20591	4.51058	2.25993	4.43357	0.677878	3.57446	2.76399	3.35598	2.56496	3.23254	3.46792
BIVM	5.33791	8.39706	10.0577	6.17606	5.93905	6.60134	5.24612	4.18067	6.19285	10.2151	3.98205	14.5376	6.92378	11.1952	5.61902	9.8384	3.29861	10.9535	3.16312	4.91908	6.29155	6.41237	6.92299	7.15994
BIVM-ERCC5	0.00168781	1.83803	0.00200441	3.04199	0.575542	2.09352	1.60222	1.1115	0.848967	2.13539	0.00161647	2.95047	0.0725815	2.42578	3.8504	0.757489	2.20442	1.45855	1.14155	3.01948	3.46359	1.38323	1.62176	1.15933
BLACAT1	0.314621	0.768078	0.0821259	0.42688	0.277354	0.730195	0.519619	1.80921	0.582798	0.0641189	1.03764	0.256082	1.00731	0.507452	0.21254	0.306644	1.28952	0.248981	0.482626	0.205854	0.0891543	0.378312	0.182317	0.0443422
BLACE	0.147922	0	0.052952	0	0	0	0	0	0	0	0	0.0125064	0	0	0	0	0	0	0	0	0	0	0	0
BLCAP	42.6094	47.4941	21.1043	62.3043	59.2493	53.9072	41.623	47.2524	50.7034	50.5675	236.287	81.141	27.0117	44.186	22.8979	72.6053	45.7617	59.1131	50.7917	36.0131	38.3933	34.8415	39.2929	35.1911
BLID	0	0	0	0.218348	0	0.121759	0	0	0.187062	0	0	0.0449194	0.0502055	0	0	0	0	0	0	0	0.0572142	0.230157	0	0.0570259
BLK	0.0994139	0.370661	2.52441	0.374062	0.0400632	0.0641987	3.71669	4.55312	0.769318	1.37216	0.251804	1.84779	2.41574	0.976483	1.66947	1.13684	1.08429	0.34856	0.181573	0.228977	0.330526	1.40925	0.49161	0.792076
BLM	9.04537	1.11228	4.2566	8.9411	8.46339	2.96547	4.5363	3.02507	4.65796	5.90346	11.4184	3.33706	6.40887	4.82584	3.02684	6.53398	3.03215	13.2315	2.71245	0.416996	0.555668	0.613131	0.799651	0.479431
BLMH	29.9879	13.0755	19.8824	39.2568	31.0733	21.3248	23.1159	22.0098	30.1116	24.2944	26.3012	53.2012	34.4988	26.2285	22.4049	26.1447	22.162	24.4474	31.2213	13.6977	17.2469	14.1303	15.9305	16.1472
BLNK	1.46943	4.5577	12.7407	1.95854	0.990085	11.2345	13.665	5.33251	1.09504	2.68408	2.32994	12.2919	2.17502	5.65043	11.3579	3.56812	8.68934	1.33536	5.54365	2.75055	3.73924	7.03963	7.24413	5.05016
BLOC1S1	194.803	173.579	546.142	88.5633	87.1097	79.7769	105.369	86.3401	107.032	100.587	140.519	185.551	171.607	112.677	301.477	95.9012	127.325	41.5101	132.55	207.65	133.632	165.111	139.944	138.776
BLOC1S1-RDH5	3.95691	0.969073	0.980468	0.739969	3.64951	2.57041	0.855989	1.93358	1.87913	1.23353	3.02777	2.79972	3.90382	0.848022	1.18826	1.07798	0.882644	1.07894	4.20802	0.896539	1.39992	1.7942	1.89824	0.748445
BLOC1S2	7.6433	12.359	20.442	6.35514	5.90103	8.34128	7.66254	7.51483	4.47601	7.89437	5.46195	8.59434	14.9434	9.73736	14.202	5.64526	7.67364	10.1993	8.16965	12.6111	10.8709	10.0548	11.7061	12.2048
BLOC1S3	9.24172	4.11087	4.51273	6.51554	5.64236	3.72745	8.65751	4.74157	5.03423	4.93617	7.39344	7.43859	5.3287	5.74923	2.97794	9.72086	5.5053	6.2641	4.98124	5.55238	6.66936	8.51617	6.95209	5.65248
BLOC1S4	8.81089	7.91132	7.41671	4.48404	1.84793	7.13179	8.96375	5.12109	3.80846	3.97659	4.01855	4.52397	5.52574	8.04253	5.4263	2.93651	4.2242	4.56675	4.09108	5.26087	5.66294	5.12042	5.49853	6.06781
BLOC1S5	6.85531	9.74571	16.6173	8.45468	5.72559	6.61043	6.01363	4.23285	4.93309	6.19598	4.8809	8.43342	6.08369	6.77334	15.5514	5.88393	4.2362	5.41006	9.47395	5.25844	5.23972	4.25948	5.52669	7.01811
BLOC1S5-TXNDC5	0.00778418	2.11622	5.23129	1.37919	2.45202	0	0	0.0211642	3.16276	1.15026	2.2042	2.80457	1.08402	1.28382	0.518474	3.72256	1.1708	3.61974	1.08354	5.10312	2.16512	3.24138	2.98629	2.10137
BLOC1S6	17.3342	16.6186	58.0281	16.4713	5.89404	13.1363	13.8111	11.8261	9.7544	13.9034	11.4101	10.8255	19.4562	15.1955	22.5879	7.95921	9.08566	16.6833	9.34806	18.4593	15.1103	10.9905	14.5789	15.8195
BLVRA	22.5328	30.8607	41.6703	39.6652	3.62487	30.4284	24.6229	32.8173	20.5146	28.9787	21.3803	37.1425	22.6957	47.3328	34.2927	19.3947	28.6942	26.9739	21.6404	71.9121	60.5781	54.0918	48.6209	60.5255
BLVRB	47.9776	62.5133	72.9446	59.5315	4.43756	27.8691	60.5936	76.3086	18.2608	15.2545	22.0881	38.5586	40.058	41.3238	95.3867	143.733	50.1367	5.91985	62.4628	155.602	117.751	139.61	110.448	128.942
BLZF1	4.75304	17.9752	16.3312	7.86765	4.94752	4.22788	6.54637	5.25543	6.17252	4.79255	5.70457	5.37163	9.29044	6.4638	9.96795	5.29604	5.70772	5.48049	8.5194	9.15828	7.70699	6.338	8.75305	7.76869
BMF	16.794	5.51258	20.7934	5.32434	7.73715	12.2692	30.4936	9.16163	16.9046	14.7496	32.5272	8.67947	32.802	13.086	13.0016	8.02354	24.5498	10.4131	12.7556	3.17115	5.85096	10.2553	8.24177	6.38407
BMI1	13.3793	22.395	50.5402	17.5406	23.1796	13.809	25.6247	10.0057	11.7442	19.6838	13.9401	10.2208	29.3358	21.006	26.0993	8.92487	12.0686	16.1757	13.4352	14.9984	17.9285	13.893	15.5875	17.1808
BMP1	7.58628	5.04099	3.73393	26.3953	7.4493	10.6138	13.3211	21.7661	6.98569	12.9153	7.23687	14.7994	7.35226	12.4546	11.9252	4.45265	14.3042	4.09356	15.5992	9.35973	11.1821	13.2571	11.892	6.65654
BMP10	0.0349345	0	0	0	0	0	0	0	0	0	0.0368295	0	0	0	0	0	0	0.033874	0	0	0	0	0	0
BMP15	0	0	0	0	0	0	0	0	0	0	0	0	0.0302713	0	0	0	0	0	0	0	0	0	0	0.0690471
BMP2	4.67449	0.906587	0.306534	0.623987	3.4075	0.807836	2.28035	5.43872	2.26061	0.703502	6.61888	2.34335	1.95943	2.38005	2.39222	0.477136	6.76052	6.09792	4.62969	23.4042	14.3921	10.1191	14.8975	15.3582
BMP2K	6.20018	5.67708	4.30524	6.77838	5.8931	9.27353	7.87598	6.53528	5.37715	7.5005	3.52079	4.61819	4.84302	13.5842	7.61933	4.3712	7.15819	4.36887	6.29663	8.97841	6.73208	4.86906	9.22364	6.45654
BMP3	0.49145	0.0225783	6.86028	0.0922279	0.734128	0.0914596	0.713818	0.547305	0.321523	0.0138866	2.7386	0.0653091	0.417417	0.247739	0.304691	0.319908	0.900184	0.115921	0.639951	4.59595	5.36368	5.13189	4.26905	2.14352
BMP4	4.63445	1.92193	1.95907	1.2582	0.684768	2.11819	3.54344	3.37937	1.82271	1.99714	4.20672	2.26594	1.51115	0.720326	1.90137	2.93635	5.08304	0.667727	4.20085	7.22765	17.6944	15.7157	14.447	20.9527
BMP5	0.290925	0.925245	5.66955	0.420568	0	0.0390969	2.46678	2.92953	1.3362	0	1.38122	0.0143419	0.398033	0.161227	1.2468	0.220374	4.62019	0.094326	3.58052	27.5527	11.7333	17.6123	15.597	28.4822
BMP6	0.553853	3.8762	1.29276	9.74484	1.19805	2.04442	4.78417	6.09233	1.23455	2.0305	3.42203	3.25125	1.35875	2.34845	3.12053	7.15906	5.00298	0.937045	4.1034	7.35896	17.6872	9.2093	9.37545	6.56632
BMP7	5.79089	0.0109185	4.82777	0.0534791	3.10904	9.44644	0.144481	2.49196	2.39192	3.88869	32.9239	2.20026	1.61508	13.9618	3.23234	0.0639868	4.56416	13.1292	5.0327	1.38677	1.24662	1.58307	2.22641	2.00761
BMP7-AS1	0	0	0	0	0	0	0	0	0.050129	0	0.129083	0	0	0	0	0	0.0424407	0.059018	0	0	0	0	0	0
BMP8A	2.90427	1.78115	0.440547	1.1164	5.86921	2.92012	3.32753	4.58693	6.99449	4.54686	5.67856	2.68533	2.78764	11.3718	1.79247	14.0998	6.32072	3.90213	9.45069	0.820509	0.634835	1.35039	0.888779	0.624735
BMP8B	2.77128	4.80469	1.13557	2.19032	5.77006	4.91552	4.17388	5.29426	5.32966	7.43071	11.1889	1.83746	2.0022	15.6861	3.22558	5.21888	4.02495	6.91538	3.13786	0.951247	0.788732	1.51163	0.923432	0.794309
BMPER	0.0874847	0.284903	0.0568513	0.190388	0.920537	0.34089	0.228505	1.08671	3.10247	0.11145	1.49885	0.0633847	2.43896	0.0892871	0.113731	0.0885677	0.657212	0.12344	1.17877	4.46311	4.38574	3.93389	3.71885	5.5538
BMPR1A	7.65243	16.1173	11.5975	8.95896	5.39947	17.9717	7.62821	5.84242	6.29519	10.8768	7.97752	6.26856	10.9231	6.8773	6.20896	4.85123	8.29278	9.28561	6.91536	14.2599	14.6704	9.29644	13.3486	12.3766
BMPR1B	1.61022	0.545667	0.219359	0.311138	0.0181834	0.0802869	0.265306	0.174796	0.0866224	0.296364	0.563825	24.8028	0.0919711	0.0150733	0.037732	0	0.0543345	0.0176341	1.62221	1.68304	1.06678	0.861135	0.611911	0.834948
BMPR1B-AS1	0	0.105737	0	0	0	0	0	0.0752097	0	0	0	6.56645	0	0	0	0	0	0	1.47123	0	0	0.119171	0.125445	0
BMPR2	6.87233	6.45455	2.9781	11.6833	8.46325	11.8594	10.3769	9.19586	11.8531	9.35072	7.53921	6.04705	7.81797	8.63833	6.58402	8.21649	12.165	11.8498	7.6964	15.515	24.8517	10.6675	13.9438	17.7886
BMS1	7.19635	4.45584	3.60893	7.09814	10.4607	9.51629	10.0508	6.99118	7.35482	7.43844	6.23037	9.44449	5.90871	8.35207	3.83101	6.88213	8.03321	10.632	4.82568	8.5993	7.8433	8.37399	8.35747	7.55588
BMS1P17	0	0	0	0	0	0	0	0	0	0	0	0	0	0	0	0	0	0	0	0	0	0	0	0
BMS1P18	0	0	0	0	0	0	0	0	0	0	0	0	0	0	0	0	0	0	0	0	0	0	0	0
BMS1P20	14.8059	3.98876	139.152	5.50083	13.079	7.65625	139.45	17.054	12.2401	39.5905	8.59012	14.2441	10.487	41.5767	341.668	13.3164	330.45	15.9085	4.12894	19.0844	13.1499	38.0524	8.86237	21.0451
BMS1P21	0.412371	0.392771	0.687796	0.470146	0.854396	0.655412	0.562241	0.792336	0.556557	1.91643	2.07975	0.822629	0.487136	0.269379	0.398539	1.59143	0.931703	0.946499	0.74316	0.881316	0.924306	2.2311	0.687109	0.552873
BMS1P22	0.451935	0	0	0	0.113865	0	0.10977	0.284966	0	0.412019	0	0.330037	0	0	0.0896304	0	0	0	0.379322	0	0	0	0	0
BMS1P4	2.4507	1.18405	2.59244	2.16344	4.44438	1.98921	2.87651	2.33372	3.00001	2.62492	3.04461	2.27033	1.94912	2.71378	1.84927	4.70058	3.85501	3.41372	1.45862	1.85745	1.86989	3.85521	2.33133	1.96276
BMS1P5	3.45361	1.38848	1.30623	3.50234	11.1669	4.22813	3.54219	2.53625	4.72304	4.06686	6.19736	6.52733	1.74726	2.41478	1.29556	6.23985	4.21844	6.90288	1.49435	1.87616	1.77472	4.24711	2.47269	2.44097
BMS1P6	1.98577	0.909662	0.689839	2.20585	7.76012	1.57857	2.97878	1.48082	3.80072	2.33874	4.35981	3.76649	1.14641	1.14302	0.794535	3.45498	2.4661	4.14413	0.806949	1.01451	1.40814	3.25402	1.63399	1.29013
BMX	191.872	0.181869	7.85507	0.0592856	0.0825603	0.35415	1.72436	0.772667	0.311939	0.178078	0.627029	0.0606274	0.349839	0.187559	0.198945	0.0798585	0.141431	0.0199444	0.284558	5.21977	4.18916	1.65578	3.34892	1.70883
BNC1	0.0106526	0.00946053	0.0178022	0.0077251	0.0214668	0.0172397	0.0104332	0.0496066	0.193295	0.046517	0.01125	0.031575	0.0209931	0.0177873	0	0.0138645	0.0147004	0.0104029	0.030466	1.08998	3.17108	2.66904	1.33713	0.0561389
BNC2	0.435999	0.192048	6.45499	0.3686	0.420782	1.89949	2.17936	1.74922	0.892808	0.389789	0.910803	0.866822	0.50059	0.742637	0.743322	3.42751	2.26007	0.172136	0.54981	2.69604	2.83729	2.39896	2.98098	2.1918
BNIP1	20.3369	20.5564	27.2398	9.9139	5.05262	6.15983	6.49454	7.90834	5.50319	10.6021	5.63489	14.2855	12.2503	8.60256	16.5184	6.58069	5.32514	4.50086	12.4324	9.00148	8.22734	6.69279	6.73341	7.78158
BNIP2	15.4139	22.483	20.161	20.1797	10.3804	18.7737	20.2067	16.173	10.4917	12.2313	19.8838	13.3022	15.5822	21.9495	16.085	11.3607	14.1829	19.1462	11.2561	33.2917	32.7663	21.6731	29.5003	27.4423
BNIP3	46.3941	31.653	102.91	34.2822	35.2359	62.0106	27.273	29.9057	22.3019	68.4935	21.4558	83.8582	55.5751	29.4619	29.8422	73.4771	42.9448	86.0825	33.9557	31.4282	23.0587	22.1909	25.8163	27.523
BNIP3L	21.0454	30.9978	62.928	55.2539	30.3696	28.5191	24.1921	25.6138	31.2661	37.0785	24.6815	122.648	51.7285	33.5703	58.9967	29.0662	30.6654	43.7682	40.9924	53.7802	48.4913	35.7424	43.6602	46.4185
BNIPL	0.982042	0.17304	0.689764	0.51052	0.932495	2.50678	0.290075	1.93778	0.785405	0.269749	3.79215	0.863268	1.58448	0.243515	0.586513	1.73049	3.4611	0.924397	1.78233	2.22447	5.31948	10.5795	6.2656	3.44134
BOC	1.53375	2.63144	2.83366	8.18948	6.12024	5.30796	5.88237	5.19819	5.85641	1.75851	2.31166	3.32848	9.06568	3.55395	3.17105	4.65942	26.0319	4.2916	16.2926	7.38878	7.86827	6.70888	10.3638	4.03379
BOD1	57.8158	53.2626	76.3087	23.2964	22.9549	40.1972	18.3851	27.5767	19.8071	48.5098	23.4281	42.5566	28.2527	32.6916	52.9555	28.2357	15.1523	14.6467	46.9185	17.2795	18.4463	14.187	15.9044	20.3591
BOD1L1	28.0976	5.62096	3.89557	11.9318	16.2492	16.0643	18.803	13.8621	31.8777	8.45947	19.8492	15.3297	4.71637	12.3241	4.04647	19.2484	13.0168	28.8799	5.34186	19.5672	20.7434	22.7194	22.3139	20.7862
BOD1L2	0	0	0	0	0	0	0	0	0	0	0.0158516	0	0	0	0	0	0	0	0	0	0	0	0	0
BOK	7.33659	4.16973	2.18867	8.46961	7.41105	10.0491	4.65405	13.1573	3.69132	12.9333	5.14156	3.61924	15.0286	3.39329	4.8257	4.8177	11.1336	18.4518	12.0761	21.3937	22.0741	28.6751	24.1727	18.3101
BOK-AS1	0	0.143951	0.0678178	0	0	0	0	0.15634	0	0.0429672	0	0	0.106737	0	0.196591	0	0.0563326	0	0.183232	0.0868634	0.243078	0.0814911	0.338672	0.181739
BOLA1	28.7696	53.3966	21.2295	10.8963	12.4356	13.83	16.307	11.4924	8.29819	19.109	9.32328	7.38202	46.6737	14.32	40.9838	12.4133	6.78414	13.4458	22.309	9.46171	11.4789	12.6851	9.95089	15.696
BOLA2B	0	0	0.0511784	0	0	0	0	0	0	0	0	0	0	0	0	0	0	0	0	0	0	0	0	0
BOLA3	71.6969	124.355	131.054	29.1998	24.6938	18.0612	24.0384	25.0575	37.28	37.5617	57.2042	28.9472	49.0908	34.6092	72.2062	37.9929	34.9733	25.1915	28.6807	39.3868	18.5612	27.5923	28.4371	20.2757
BOLA3-AS1	6.77404	5.67411	1.92661	5.57222	1.22384	4.84358	0.873331	0.690123	4.16491	2.66504	6.72697	2.81386	9.47065	2.5796	3.18297	2.37508	2.0249	6.49383	1.26498	1.79585	1.8111	1.97729	2.34045	2.10849
BOLL	0.242666	0.179908	0	0.0270112	0.282097	0.0793431	0.0182588	0	0.0768449	0	0.610776	0.0110408	0.023609	0.0153363	0.0155169	0.0970398	0	0.0545498	0	0	0.0282057	0	0.0192165	0.0420899
BOP1	80.0707	9.67664	35.8324	32.731	19.8123	16.8683	20.7079	21.3731	17.7506	17.8635	21.7215	25.7933	45.4123	23.1731	11.0444	11.4966	20.8068	28.6951	17.0623	11.105	8.3319	9.17433	9.66971	7.56565
BORA	3.67936	4.28481	7.44148	4.29621	7.67251	1.21219	4.94863	1.42	8.58352	4.25813	6.88134	3.83389	8.55683	4.88323	4.96339	7.42276	4.49107	4.74214	2.39953	1.29116	1.76821	1.79458	1.51571	1.32807
BORCS5	7.31446	6.0731	6.52068	5.67587	4.86792	6.2624	4.88893	5.21621	4.85104	5.40237	16.9495	6.22963	7.8602	5.31297	10.9567	3.84787	6.17324	6.28176	2.89101	4.11579	4.16175	4.20066	4.35095	4.68682
BORCS6	2.93843	5.46335	4.30024	3.45578	2.76314	3.20124	8.29348	6.8789	2.09354	3.89364	3.06983	4.73226	4.53924	7.2498	5.76896	4.03133	6.88049	2.39279	4.7516	6.60953	7.64369	10.47	9.03662	11.1353
BORCS7	6.55159	12.8583	17.2365	3.34283	5.93381	5.26773	5.02082	7.73527	7.37621	7.649	7.39725	9.30684	13.6192	7.04669	8.30511	5.77169	8.00284	8.40013	9.37916	25.1967	18.0034	17.1985	22.5128	23.8001
BORCS7-ASMT	3.31484	0.250896	2.55495	3.04994	3.94113	7.12336	1.07648	1.23384	5.48362	4.51887	2.74842	4.8303	9.2884	1.21272	1.40099	2.39469	3.94986	6.59386	0.591315	1.27261	3.31539	3.08904	1.66931	2.81095
BORCS8	20.6766	33.5561	45.6137	16.7905	16.4396	8.16843	10.6047	16.3675	19.8908	16.5402	17.828	15.3621	26.8632	14.1156	29.4659	9.1495	13.3054	17.5217	18.5016	18.1363	11.5377	16.0464	13.133	10.6993
BPESC1	0	0	0	0.0103222	0	0	0	0	0	0	0	0	0.0561377	0.0237574	0	0	0	0	0	0	0	0	0	0
BPGM	12.1075	13.7762	21.1878	14.4858	11.1564	9.58138	23.0479	10.7503	12.1092	9.71914	10.7872	6.88855	12.7402	12.0688	19.5322	5.09885	10.6312	20.6883	14.1722	10.0286	13.628	10.4608	10.0571	12.4802
BPHL	11.9725	18.9586	27.1805	11.4478	12.4429	18.5098	7.81994	6.35374	10.9055	10.9265	15.017	10.8925	23.7449	7.27265	30.6558	10.6316	6.8135	12.1153	8.56	4.83419	4.8821	5.05134	3.73333	4.86079
BPI	0.0291996	0.103639	0.0243844	0.02108	0	0	0.142782	0.0192301	0.0479984	0.0315981	0.15398	0.103569	0.249272	0.145415	0.386543	0.227322	0.262176	0	0.0166326	0.367952	0.352427	0.206634	0.331433	0.74521
BPIFA1	0	5.05444	1.16318	0	5.66888	0.61342	0	5.83865	0.148255	0	0.924462	36.3454	0.0396788	0.278611	1.12103	0	0.159209	0	15.0056	0.0641369	0.0906883	0	0	0.46398
BPIFA2	0	0.206481	0.534747	0	0.1174	0	0	0.906809	0.0476384	0	0.0613153	0	0.267702	0	0.0949851	0.601875	0.926976	0	0.494673	0.0617583	0	0.0586065	0	0
BPIFA3	0	0.0502954	0	0	0	0	0	0	0	0	0	0	0	0	0	0	0	0	0	0	0	0	0	0
BPIFA4P	0	0	0	0	0	0	0	0.0319195	0	0	0	0	0	0	0	0	0	0	0	0	0	0	0	0
BPIFB1	0.315404	3.414	10.377	0.0910272	2.66933	0.727715	1.04856	39.4795	0.233213	0.0170472	0.565409	3.15001	0.103557	0.261599	2.03303	0.0409088	0.98042	0	86.3373	1.92247	0.261607	5.06783	0.162794	23.0517
BPIFB2	0	1.73208	0	1.24849	0.168562	0.0149755	0	0.202143	0	0	0	0.873809	0.0549339	0	0	0	0.0770298	0	0.0317757	0	0	0	0	0.0209346
BPIFB3	0	0	0	0.0257218	0	0	0	0	0	0	0	0	0	0	0	0	0	0	0	0	0	0	0	0
BPIFB4	0	0	0	0.0174873	0	0	0	0.0479263	0	0	0	0.0572484	0.0158881	0	0	0	0.0167049	0	0.0137957	0	0.0182667	0	0	0
BPIFB6	0	0	0	0.0905505	0	0	0	0	0	0	0	0.0494979	0	0	0	0	0	0	0	0	0	0	0	0
BPIFC	0	0	0	0	1.05754	0	0.0526523	0	0	0.0583114	0	0.0318313	0.353491	0.0447097	0.0222943	0	0	0.156951	0	0	0	0	0	0
BPNT1	17.3584	35.9395	45.6719	12.6085	11.5655	11.5886	11.6891	11.788	9.96189	12.161	7.79038	10.7756	19.8257	14.0335	26.0878	10.0695	10.5077	9.38389	12.9346	13.7554	14.9819	11.2902	11.526	13.5319
BPTF	33.5033	7.12817	8.69742	22.3362	24.1874	27.9652	25.7655	20.9195	25.2272	23.1088	25.1375	25.8414	13.0613	16.5909	8.13387	36.453	18.2308	26.7325	12.7808	17.3621	19.3804	20.1449	21.8454	18.3646
BPY2	0	0	0	0	0	0	0	0	0	0	0	0	0	0	0	0	0	0	0	0	0	0	0	0
BPY2B	0	0	0	0	0	0	0	0	0	0	0	0	0	0	0	0	0	0	0	0	0	0	0	0
BRAF	3.79551	6.14225	3.50206	6.72056	5.78798	6.4754	3.34387	3.76192	4.33391	4.8997	8.32241	4.14774	4.24906	3.75127	3.46126	3.11759	4.85831	6.94481	4.63069	4.80044	3.92579	2.88362	4.42368	3.59342
BRAP	6.47083	8.49428	12.6997	12.6845	9.41374	10.48	7.35882	6.33187	11.9742	9.52145	14.0157	12.1801	13.6939	9.36391	8.42377	9.60133	8.59942	12.3568	8.38847	7.82228	8.12948	7.28245	8.40113	7.94592
BRAT1	27.1014	22.493	11.0104	28.2066	37.2929	34.5582	20.7794	22.8762	22.0182	25.9141	15.0326	16.0593	23.5485	20.0282	15.558	19.3466	17.7872	20.0682	22.6603	12.465	13.2484	16.8655	13.641	14.0507
BRCA1	8.43731	4.07319	3.69616	10.5854	14.6935	6.80335	8.75421	5.05761	12.8062	7.94738	4.79845	9.36926	6.21331	7.22054	5.43616	12.2728	7.24519	19.8754	8.31784	1.1594	1.90941	1.31797	1.63638	1.39505
BRCA2	1.98528	1.12641	1.25816	2.37224	4.8026	0.817976	2.538	1.01884	1.55627	0.922333	1.34841	1.65038	1.16983	2.67588	1.40873	3.95572	1.96178	2.21997	1.57646	0.621253	0.48356	0.410728	0.595652	0.389625
BRCAT107	0	0	0	0	0	0	0	0	0	0	0	0	0	0	0	0	0	0	0	0	0	0	0	0
BRCAT54	0.46007	0.491752	0.360544	0.387903	1.71882	0.139024	0.745242	0.727843	0.603303	0.746886	0.0910059	0.965072	0.198748	1.15282	0.603702	0.280498	0.520114	0.658191	0.653099	1.52228	1.25451	1.25215	1.0464	1.19648
BRCC3	25.2774	11.3478	14.1091	8.82433	10.9053	11.2397	12.1872	13.7453	20.057	9.68545	5.45473	17.9211	5.4079	10.4172	15.6757	16.634	9.68177	12.4502	11.131	9.53492	8.16737	6.55282	8.02736	7.07918
BRD1	25.7301	3.69588	5.79928	12.9075	23.893	29.1087	13.9086	9.81163	24.1009	24.8713	26.221	11.9913	18.7491	12.2103	5.05345	10.6996	15.2518	28.1578	7.54862	13.724	14.2165	14.774	14.23	13.4673
BRD2	148.645	52.2666	75.1602	133.035	114.856	93.9178	111.289	76.502	84.4667	101.72	108.341	131.692	69.455	81.4942	89.5689	92.5719	76.6117	99.5257	79.7767	85.8331	74.8274	76.8009	73.4624	80.8184
BRD3	16.5853	11.7344	9.85608	29.1532	40.8593	38.3872	16.0012	12.3474	28.3014	33.1137	20.9719	30.8246	26.0046	22.6985	13.3562	24.8714	16.6564	32.4719	18.0503	11.0628	13.832	13.1924	13.6022	14.8257
BRD4	54.6965	16.1671	20.5015	34.4926	53.9006	53.316	32.4001	36.6805	40.6824	37.4245	27.2694	41.9321	30.1266	32.541	16.4172	25.8227	35.3124	59.5966	27.1513	27.3289	27.0454	29.5367	25.9497	24.7377
BRD7	32.8259	26.932	34.649	23.9998	51.1477	50.458	36.6107	26.488	30.319	55.0228	40.523	31.2242	30.324	45.3397	30.8551	56.9365	34.1268	51.6227	26.1988	36.6929	40.3877	35.9201	39.3953	41.5035
BRD7P3	0.0841829	0	0.0351574	0.213136	0.848125	0.0452888	0.0411904	0.180963	0.415732	0.0457203	0.199881	0.161922	0.0414645	0.0175121	0.0174856	0.273431	0.101702	0.368817	0.0240179	0.0661251	0.0476975	0.0639158	0.10843	0.0474484
BRD8	35	58.9688	27.5611	24.8337	34.0828	24.3417	24.885	23.728	30.2904	47.4197	29.4119	41.7457	26.2083	31.8879	43.5806	44.1177	21.3768	27.6991	31.9394	14.9544	18.4879	21.9683	18.0027	19.4641
BRD9	26.1343	10.3897	20.4152	29.5956	51.6647	19.4037	20.7431	24.5783	25.3663	21.2532	24.7613	23.3076	21.9494	16.9615	16.7777	30.136	22.1357	41.3923	20.0026	13.5084	14.4841	16.4407	13.4103	16.5152
BRDT	0.0168182	0.0119565	0.0112487	0	0	0.0090563	0	0.0111483	0.0132457	0	0	0	0.017687	0.0112303	0	0.043736	0	0	0.00960421	0.0175903	0.0121579	0	0.0173175	0
BRDTP1	0	0	0	0	0	0	0	0	0	0	0	0	0	0	0	0	0	0	0	0	0	0	0	0
BRE	18.7749	37.9621	19.5484	18.7085	13.3298	19.8352	18.5597	23.6995	17.2547	20.4649	19.0485	18.2832	15.8092	25.3761	19.3413	16.8258	18.4477	9.12397	15.1221	28.9659	24.0114	21.3843	23.7247	25.7782
BRE-AS1	0.297613	1.02679	1.02166	0.166951	0.866247	0.407942	0.323302	0.934529	1.08642	0.517951	0.488137	0.256447	0.846857	0.219314	0.382278	0.600316	0.708177	0.288737	0.282309	15.6807	1.74493	0.701577	2.42429	2.2079
BREA2	0.808033	0	0.103725	0.133532	0.688936	0.0330967	0.181889	0.321849	0.507929	0.265023	0.261608	0.292587	0.122405	0.510698	0.0505723	0.481322	0.172044	0.777321	0.31641	0.263908	0.139829	0.499911	0.322513	0.278599
BRF1	17.2979	9.11995	7.33153	18.117	25.3151	18.384	10.1703	8.75932	18.4953	21.1205	22.9356	17.5769	15.4788	6.83273	5.99215	13.3523	16.7146	20.0981	13.6273	8.77035	9.27346	12.3585	8.47237	10.1092
BRF2	6.51841	8.66524	20.9755	10.7054	9.94484	7.61844	9.23889	5.17606	10.7199	10.4925	11.3385	18.4716	12.143	9.2602	18.1187	5.94019	7.91885	7.44799	8.91618	6.61594	8.05187	7.50755	7.40921	8.99033
BRI3	64.1059	79.4162	113.413	55.8701	70.2746	77.2086	118.328	105.47	78.9499	91.1459	97.6385	71.4732	131.962	129.357	125.395	65.1492	88.0642	117.256	89.4465	201.714	201.662	209.121	181.013	171.663
BRI3BP	13.8328	17.5266	20.6167	5.41611	7.72778	8.44565	8.47201	10.6406	10.3264	14.8074	7.69486	8.18527	5.69502	11.0462	11.7987	6.02595	8.9949	4.85418	14.2782	2.26531	2.02583	1.42677	1.9369	1.77769
BRICD5	7.41932	8.58818	4.54337	3.42971	35.4501	7.74637	4.78669	21.5973	9.34262	12.3543	15.9309	8.17055	6.00947	6.64146	5.31257	26.8061	6.87204	26.0342	6.12855	1.39618	2.10966	4.63361	3.22747	2.36977
BRINP1	1.02607	10.6243	0.0131871	4.34492	7.69738	1.95587	0.0463631	2.65953	5.31903	9.76315	1.91643	2.16911	7.99357	8.9993	9.81075	3.03799	0.0217889	3.1555	4.84257	0.0330096	2.11284	0.079974	0.0975087	0.225576
BRINP2	0.0408197	0.0966608	0.0227347	0.453601	5.52438	1.33477	0.932627	2.88238	1.35689	1.62397	0.445357	3.71631	2.59167	0.226966	2.03137	0.637183	7.03262	0	0.637681	0.298544	0.0102932	0.386172	0.0980194	0.0102367
BRINP3	13.369	2.11159	0.0538289	0.0948066	0	0.160639	0.0946394	0.218955	0.261311	0	0.102051	142.094	1.14214	0.124358	0.0805088	0.121314	1.99406	0.0363738	0.266853	0.312652	1.93218	1.49105	0.616614	1.29106
BRIP1	2.53514	1.57434	3.53549	8.17273	5.06661	5.14047	2.00665	1.37745	5.43392	3.19046	1.85984	4.18024	4.55624	2.01645	2.39809	3.64583	3.10462	7.67304	2.92619	0.159018	0.3023	0.142947	0.193001	0.1326
BRIX1	60.3395	44.0363	160.736	86.3441	60.9803	26.7755	38.3985	20.8737	31.3226	30.3701	67.6004	35.1838	50.8755	32.1274	57.0284	33.8777	25.0663	56.6948	55.0638	23.2083	17.0141	15.7711	17.9812	19.7746
BRK1	69.72	182.812	199.608	62.7424	77.6143	100.096	88.0535	80.7305	61.4251	74.2573	86.6405	84.5607	189.644	83.7215	143.712	65.5123	84.5721	72.1167	93.0171	153.146	115.543	106.896	122.326	132.524
BRMS1	31.4326	35.6304	42.9333	29.4602	17.0463	24.5526	35.4515	35.2485	29.9989	27.8675	29.3192	27.4901	62.8888	30.115	34.081	25.2116	26.5297	30.417	40.4749	23.3058	23.8297	25.1145	25.9614	25.6902
BRMS1L	7.71446	7.96317	8.60843	11.6112	7.71196	5.17052	3.06294	3.36418	5.74367	7.28991	4.18649	8.7081	4.63445	5.177	5.58462	7.7452	3.78417	3.33921	10.3307	5.73926	4.97062	3.75419	4.99042	5.21416
BROX	21.6569	41.6733	31.5033	12.1603	23.1244	11.3906	15.2477	15.3746	15.9041	15.4576	17.3056	17.2883	20.6738	18.601	22.5823	19.8155	13.9446	16.2135	20.0524	16.8378	15.0482	12.0265	16.4957	16.3276
BRPF1	5.83297	5.56573	4.50385	10.1269	8.07599	15.5264	8.20703	5.92203	6.84846	7.68471	8.09458	7.58115	12.2709	6.19065	3.91349	6.36905	8.33268	8.97281	6.26891	7.67462	7.11381	8.2436	7.20897	6.35696
BRPF3	14.2623	6.46999	4.53944	15.765	28.0478	12.9113	13.9951	12.0672	16.9384	15.6869	22.7075	15.6819	9.65885	10.2145	8.07202	18.3807	14.3861	24.1571	14.3649	10.9798	10.7148	10.9343	10.915	9.09646
BRS3	0.0400937	0	0	0	0.282776	0	0.0391769	0.0262529	0.131561	0.0647555	0.0845062	0.378641	0.0263255	0.0331663	0.593788	0.571236	0.52647	0.970452	0.182278	0.126756	0.0301852	0.121374	0	0
BRSK1	5.74985	36.3487	3.3211	33.5388	16.6171	17.3252	6.49732	2.72324	15.7385	17.2301	7.21427	8.3671	22.518	10.5136	5.30853	3.88753	5.39699	31.7279	3.03087	0.377961	0.96886	0.665756	0.744245	0.7042
BRSK2	17.5096	2.14564	0.131374	12.838	8.81235	18.8078	0.525138	4.09171	8.40433	16.1984	1.28212	7.27776	14.0619	4.75189	0.150097	4.28199	4.40527	5.63338	1.68634	0.157809	0.229469	0.284142	0.273763	0.333486
BRWD1	10.7449	21.7602	10.6858	14.3088	13.067	8.72419	9.89581	7.96209	7.91223	10.6115	6.26407	14.4509	7.79369	9.08384	7.98786	11.3355	9.04035	14.9743	8.98518	8.1439	9.02385	6.16679	8.46393	8.53003
BRWD1-AS1	0.106504	0.282458	0	0.226348	0.643993	0.112181	0.207053	0	0.259093	0.723371	0.22343	0	0	0	0	0.682397	0.147772	0.505775	0.119352	0	0	0	0	0
BRWD1-IT2	1.53948	5.0737	0.462436	0.441036	2.85425	0.951028	3.30382	0.717652	1.05685	2.52783	0.647974	0.724734	0.68719	0.860278	0.902111	1.98707	0.468712	1.18497	0.592186	0.457464	0.230909	0.247659	0.447281	0.276035
BRWD3	6.23166	1.79939	1.16958	4.19103	3.51387	2.76903	3.09869	3.55713	2.95606	2.6192	2.50381	3.55884	0.953426	2.27372	1.2137	7.77674	3.79727	2.88784	1.88534	2.17882	1.8885	1.84212	2.30907	1.97512
BSCL2	30.9217	70.4388	24.3635	14.2845	28.009	20.4386	65.0347	31.8906	28.1996	55.3359	39.0156	13.5216	105.887	39.9853	49.489	30.8741	31.7872	24.7884	43.4422	35.9843	23.5014	38.22	26.9244	24.1664
BSDC1	32.4474	47.3938	18.3631	18.4804	28.0847	35.151	42.0729	37.4511	35.4562	25.6196	26.7864	30.7496	24.5738	27.9588	32.7809	35.8832	25.2389	28.8363	30.1075	26.6251	30.4071	30.1245	28.7164	28.0048
BSG	257.124	380.607	262.382	240.086	237.277	219.093	284.211	270.842	166.692	238.372	136.812	362.119	325.597	288.027	336.332	119.859	230.922	273.353	328.99	256.729	241.229	206.483	207.96	219.372
BSN	3.00647	1.34212	0.18775	3.95032	7.57053	3.64911	1.1038	1.40576	3.70538	2.06112	1.0964	1.80673	1.65254	1.27894	0.582624	3.01238	3.38021	3.8426	2.18287	0.14775	0.233029	0.45929	0.227757	0.16261
BSN-AS2	0.118636	1.24625	0.0825803	0.12877	0.498017	0.0957676	0.0967578	0.0785233	0.211616	0.0429804	0.0208676	0.128748	0.454502	0.0987569	0.164388	0.43681	0.136491	0.115547	0.214429	0.0207001	0	0.0600631	0	0.0148623
BSND	0.37476	0.701599	2.39859	0	1.63624	0.200576	0.203415	0.136216	1.50258	4.23394	1.00919	0.0245724	0.546806	1.10173	4.92964	5.12239	1.41023	0.443268	0.567738	0	0.0313406	0	0.0430592	0
BSPH1	0	0	0	0	0	0	0	0	0	0	0	0	0	0	0	0	0	0	0	0	0	0	0	0
BSPRY	13.5016	24.2501	22.3191	0.176456	20.282	16.3572	13.6704	8.58299	17.3939	32.3018	10.4649	8.8287	21.1468	24.3004	21.4424	9.6743	15.0335	17.5	20.664	6.48275	7.83661	5.56791	5.87373	7.49052
BST1	1.13702	2.62206	7.49951	0.955601	0.916479	1.11671	4.81525	4.96913	1.55516	2.9412	1.47808	1.96923	2.26464	7.02764	8.05443	2.11162	3.43089	1.50545	5.02083	11.415	11.3325	8.76137	13.0818	11.3084
BST2	34.3976	164.547	589.759	82.6726	7.0422	34.5401	255.526	93.6474	29.8544	48.6165	51.6099	51.3963	48.8304	176.989	113.609	82.5321	255.246	19.4761	168.037	156.685	158.905	158.403	176.167	238.942
BSX	0	1.19401	0	0.515473	0.209379	0.0547452	0	1.71097	0.758492	4.184	0	0	1.09055	1.17987	0	0	1.29702	0.0987392	0.524153	0	0	0	0.108586	0
BTAF1	6.06405	8.93717	5.24997	8.28247	12.8941	9.34185	8.42865	6.93816	10.3123	10.9448	7.07088	6.95696	9.10374	11.0346	5.59669	10.6688	11.6329	12.406	6.4677	8.48405	8.97864	7.51499	9.91998	8.7881
BTBD1	23.3182	31.1339	27.1662	22.2903	10.0986	15.8275	19.3109	19.6205	8.56062	20.473	19.8633	13.7181	18.1191	21.7154	23.0063	10.5887	15.3656	20.9343	15.7068	19.9011	19.1794	16.1096	19.9773	18.838
BTBD10	16.3809	50.0344	30.6204	24.54	10.2927	16.0804	12.7319	10.8103	13.7935	13.373	17.0623	8.06774	18.3951	13.3883	16.7547	12.1925	9.62109	21.5829	17.2485	11.8536	10.9326	10.3455	11.5955	10.9869
BTBD11	0.815154	0.0795586	0.425938	0.461507	2.9514	1.16041	0.711028	5.43305	8.5775	2.97896	4.68052	2.42945	2.2929	2.01983	3.327	1.40755	5.61731	16.4588	4.19418	0.319257	0.529824	0.348541	0.445793	0.278161
BTBD16	0.145723	0.0258609	0.0243385	0	0	0.0156475	0.0285027	0.0191944	0	0	0.0614762	0.241207	0.15311	0.0725719	0.0241141	0.113448	0	0	0.0830074	0.0918131	0.0219854	0.206247	0.150366	0.0875074
BTBD17	0.19576	0.260512	1.14424	0.0706025	13.2804	13.9663	5.99707	10.8527	16.6159	9.99364	0.756845	1.94708	37.7927	0.16231	0.4581	7.61582	18.572	1.10802	22.1181	0	0.122983	0	0.202118	0.0734345
BTBD18	0.265957	0.0296127	0.0971995	0.108377	0.468945	0.152265	0.179	0.20939	0.780449	0.235202	0.438675	0.226424	0.0545855	0.110815	0	0.734801	0.126201	0.307884	0.0474746	0.0348224	0.0502704	0.320041	0.136921	0.0877006
BTBD19	1.33961	0.406532	0.235479	0.25412	1.5273	0.377958	0.758117	2.63822	1.30246	0.646721	1.44941	1.54083	0.300927	1.19742	0.668772	2.4676	2.0216	0.649411	1.12306	4.63652	2.2048	4.94872	3.3137	2.43233
BTBD2	78.4315	28.9007	21.4824	78.5081	45.5069	64.8692	41.4767	42.8775	56.8396	44.9203	38.0701	67.5719	53.8456	42.999	30.4821	29.7449	51.4015	83.6638	63.8211	35.6029	38.6455	37.6003	37.9706	34.6315
BTBD3	23.5789	27.4688	28.7408	6.94564	19.3536	12.045	8.23285	10.8767	13.4293	31.7362	17.8739	9.88447	26.685	30.2622	32.2287	9.42299	14.6629	47.1796	17.3979	10.2531	17.1126	9.71714	14.668	12.7527
BTBD6	26.9663	30.2346	35.8855	42.134	32.057	39.5858	21.212	18.9661	29.6448	27.1227	47.5316	29.9595	46.5426	18.5469	23.893	22.0942	29.8958	33.505	34.5101	25.2859	27.7346	25.0224	25.1048	28.2596
BTBD7	9.28877	4.33718	3.85865	7.44884	11.8237	12.3215	5.17267	3.93427	9.28491	5.7308	9.09249	10.7745	5.14839	3.6005	3.01463	9.22208	7.18312	8.70452	6.53428	8.76056	7.52142	7.02331	8.11221	6.68628
BTBD8	0.780965	1.28139	0.521611	0.449947	0.314745	0.501902	0.49606	0.30699	0.480578	0.252389	0.617316	0.345771	0.256393	0.290808	0.514324	0.40468	0.350803	0.189087	0.532696	0.411364	0.470458	0.512331	0.36325	0.409761
BTBD9	3.31903	2.42241	1.25333	3.47601	6.8668	4.63237	4.62069	4.29862	5.77963	2.63656	3.28618	5.63308	3.50643	2.76576	1.92821	5.5818	4.54191	6.1284	4.01887	10.6509	7.88702	8.39885	8.27772	5.37808
BTC	3.21788	1.17627	3.96584	1.61899	0.33703	2.68874	1.00633	0.937218	0.560596	0.10458	1.10793	1.10905	0.853664	0.347402	0.648879	0.401463	0.316719	0.0187397	1.19573	1.93553	2.47113	2.89194	2.7971	2.65245
BTD	3.76941	13.2701	9.24219	4.66054	5.4909	9.20718	11.3799	6.40829	4.25605	3.08382	2.96969	8.18223	7.93265	9.14611	13.6761	5.43089	9.18312	3.05518	6.90715	20.2992	18.1869	15.221	13.31	15.2948
BTF3	304.187	336.701	940.255	210.197	211.114	532.069	272.057	302.556	210.598	368.838	407.704	655.796	384.403	423.464	552.263	322.489	214.438	201.765	244.444	455.694	427.304	343.255	419.719	463.804
BTF3L4	23.5066	37.1283	58.3829	11.4353	16.2841	19.8051	20.4965	15.6015	17.2452	18.1876	22.7252	9.46617	29.3366	19.68	33.6505	13.7996	10.6771	21.7217	25.7159	11.0142	9.44033	8.56402	9.05642	9.69353
BTF3P11	0	0	0	0	0	0	0	0	0	0	0	0	0	0	0	0	0	0	0	0	0	0	0.126443	0
BTG1	87.1517	27.1431	50.1309	16.7328	18.7085	28.9816	31.0017	39.9324	17.0432	20.9631	28.0649	28.3943	22.9128	47.6127	47.7228	22.6118	23.5108	19.55	27.4754	57.0098	55.4218	28.0153	53.7408	64.5169
BTG2	18.3928	59.189	83.1192	32.6714	18.1686	31.7667	131.937	74.717	60.4533	44.6934	66.4974	32.3645	33.4952	40.6405	54.0399	39.0144	122.549	48.9119	47.7414	233.948	183.464	85.9922	286.773	336.236
BTG3	28.3792	81.7418	87.3621	73.7789	42.6191	64.8617	39.4136	39.0529	33.8723	48.1943	51.143	71.5256	82.2823	36.2024	46.8642	30.249	26.4021	37.4589	42.3877	42.0292	26.5037	24.4682	31.8987	26.511
BTG4	0	0.162806	0	0.131623	0	0.0978709	0.059754	0.0396659	0	0	0.0644569	0	0	0	0.0498609	0	0	0	0.242571	0.0650002	0	0.0615912	0.0635564	0.320357
BTK	0.971885	2.92139	10.1158	2.56669	0.938063	1.22512	12.3623	6.89988	1.76796	2.08661	1.15528	4.32257	3.80641	15.4896	14.3437	4.64499	7.59885	1.3243	3.98164	16.5058	16.8652	17.9437	14.2434	15.3304
BTLA	0.0989163	0.463566	1.27759	0.576587	0.0166071	0.185887	1.96283	0.706072	0.400575	0.358661	0.208839	0.710678	0.892909	1.65773	2.05705	0.999385	1.0757	0.321181	0.152373	0.541187	1.00022	0.572127	2.0668	1.26711
BTN1A1	0.0715348	1.77827	0.104572	0.0906281	0.0180174	0.0577731	0.192559	0.082942	0.0294558	0.554443	0.113259	0.169424	0.0822179	0.461768	0.372071	0.255718	0.0864068	0.0871384	0.0408468	0.0561331	0.054073	0.144913	0.0552538	0.0268923
BTN2A1	15.0297	14.1316	12.0339	17.8274	13.118	13.8555	13.5816	16.4528	10.1563	7.77868	12.9458	19.9521	12.568	15.6895	18.9136	22.5513	15.4785	12.797	13.1069	13.2281	15.4641	19.775	17.089	19.5824
BTN2A2	2.90419	5.69145	7.95022	6.51735	1.9643	8.72908	11.2354	7.7862	3.05451	2.03614	3.83298	11.8856	7.1752	11.1528	12.1097	8.19341	10.6963	2.36342	5.78508	6.83315	9.41443	10.1478	10.2871	9.36769
BTN2A3P	0.750157	0.425439	0.626587	1.00999	0.230931	1.08746	0.795294	0.744353	0.291579	0.430095	0.483779	1.47995	0.232646	0.988398	0.380925	1.38078	1.07889	0.223176	0.92749	0.436451	1.14922	1.30793	1.07355	1.15887
BTN3A1	16.7869	37.7768	25.3665	14.7339	2.17006	11.8439	34.3941	18.979	6.27681	7.88488	6.8548	13.6574	7.00574	29.8658	47.1101	28.2075	35.8878	7.89092	15.5914	18.0942	28.4244	30.7571	35.3675	35.7018
BTN3A2	28.587	44.94	37.968	21.9199	2.47316	19.7462	53.056	31.183	4.69122	7.28722	5.09542	16.5534	12.2898	26.2876	23.9245	44.6923	47.3979	12.4338	13.471	31.1027	29.2984	25.5486	59.3121	36.4837
BTN3A3	16.3257	25.7656	16.3645	15.7549	1.46498	9.76744	27.7995	18.567	5.17529	7.51717	4.14144	9.95215	7.55225	24.3202	28.4583	20.4825	28.6473	5.2421	13.9087	23.2001	36.5304	30.235	39.7521	40.2133
BTNL10	0	0.156512	0	0	0	0	0	0.0564726	0	0	0.185782	0	0	0	0	0	0	0.0844398	0	0	0	0	0.092202	0
BTNL2	0	0.0654717	0	0	0	0	0.0360715	0.0242065	0	0	0	0.0653807	0	0	0	0.334788	0.051003	0	0	0	0	0.111785	0	0
BTNL3	0	0.0565831	0.0177475	0	0	0.0114304	0.0831713	0.126473	0	0	0	0.0125749	0	0	0	0	0	0.0206856	0	0.645395	0.0481541	0.537732	0.0218951	1.26145
BTNL8	0	0	0.259018	0	0	0	0.0673862	0.227235	0.322386	0	0.217638	0.11914	0.407389	0.041843	0.104276	0.0893661	0.227725	0	0.281077	1.44364	6.69746	1.0285	2.97669	0.771331
BTNL9	1.3433	3.17305	0.191234	0.982983	1.94584	2.38423	0.168098	8.15724	5.51376	0.935341	2.59805	13.3803	2.83434	0.107368	0.202779	2.23648	1.84624	0.795531	2.75517	27.4117	26.8958	38.6729	21.9352	39.5721
BTRC	3.83807	3.67497	2.40296	4.42466	6.02582	7.38486	4.18857	3.38869	5.02905	4.35006	3.58144	4.56496	4.73774	3.29242	2.76903	5.13446	5.0087	5.97442	3.89842	5.37477	6.25463	5.34487	6.30997	5.1258
BUB1	22.0662	35.9703	28.1167	41.3364	18.7172	11.6268	7.32991	7.15758	24.9869	21.1992	14.4254	11.1452	38.8706	14.8302	21.8041	8.93074	16.0894	25.2811	14.377	0.989965	1.56849	1.08561	0.918547	0.547515
BUB1B	38.7435	11.2975	28.7646	37.3615	10.3282	14.1954	5.14961	7.70649	18.2036	24.5219	15.3228	14.0057	39.9343	17.8659	11.1699	11.1182	15.552	33.2019	10.6347	0.556371	1.28925	0.647802	1.15088	0.390662
BUB1B-PAK6	11.1142	3.12845	2.95491	2.72283	2.46731	8.13652	1.86966	4.58371	2.87673	3.56268	4.06281	1.63459	5.23231	1.36359	0.997495	1.25774	4.26996	10.5367	3.49634	1.96443	1.26869	2.07634	1.20074	1.43035
BUB3	61.8951	153.62	198.45	85.5378	92.736	98.2327	57.323	40.6827	80.4723	147.282	51.6471	62.2313	195.385	74.6007	118.188	44.7988	70.331	82.924	70.799	41.7391	41.6797	36.4481	43.6403	38.3916
BUD13	19.3226	15.397	28.5206	27.4031	12.9704	19.8137	9.84834	10.6861	11.9615	22.3909	22.7038	12.2827	18.4335	16.2495	24.4714	8.99286	12.6251	22.455	22.8529	11.6855	10.4576	11.2727	10.9904	12.8902
BUD31	49.6712	131.043	139.145	53.376	66.7922	55.6089	42.3122	38.202	57.9087	62.9633	55.0675	32.0499	92.0191	52.5309	90.5157	26.9343	35.3842	100.138	65.4664	36.6742	33.9975	30.5237	32.2059	35.8906
BVES	1.51262	0.39605	4.32458	4.29158	8.72892	5.86151	5.45174	1.92295	3.62965	2.68722	6.57869	1.32832	6.4146	2.22897	0.629365	2.25206	3.97475	4.34784	5.8913	1.83257	2.45842	1.52733	1.88801	2.03204
BVES-AS1	0.254398	0.0282133	0.690404	0.137654	0.768937	0.631279	0.746229	0.481013	0.339617	0.756153	1.07303	0.056375	1.2529	0.290101	0.131376	0.288703	0.373431	0.524666	0.959491	0	0.0959073	0.0642674	0	0.143164
BYSL	22.9325	7.12408	16.9843	25.8632	8.76201	10.5371	11.8833	7.81703	11.5955	10.2334	10.4157	14.0836	16.202	11.4469	14.6306	10.3855	8.62982	11.9901	10.7973	6.65441	5.19002	5.60208	5.16128	5.16396
BZRAP1	11.9488	0.563984	1.80505	2.18195	11.7783	6.87732	4.26149	3.73498	4.67137	7.49194	5.06412	9.43451	1.86933	1.93182	0.82376	10.2487	3.25338	6.80656	3.87835	2.72823	3.15803	6.22053	4.0744	3.98542
BZRAP1-AS1	0.390519	0.264751	0.758923	0.367999	0.144245	0.383593	0.788857	0.673261	0.195479	0.51876	0.388833	0.925715	0.398559	0.783976	0.95524	0.766694	1.06999	0.238719	0.51202	0.525919	0.612573	0.771472	0.724671	1.24947
BZW1	41.2504	97.3635	107.046	64.0825	43.8985	56.2762	56.5225	37.4759	52.5423	51.5609	66.9934	35.5864	74.7729	65.9716	97.2301	27.3654	45.714	69.0843	47.8585	74.5047	68.4047	38.8638	60.577	52.4377
BZW2	64.3575	42.7242	113.729	28.79	26.9174	22.551	27.3461	23.0129	35.996	26.3625	54.0812	8.44317	46.3843	32.7686	51.3207	14.3948	19.1677	21.6407	27.8133	22.2309	15.4969	14.9706	14.6196	13.6726
C10orf10	30.3511	55.9264	48.527	25.7214	4.09446	33.3925	89.349	256.732	24.0936	49.8054	42.5193	14.011	52.7348	164.82	107.726	37.1995	106.232	8.75275	27.0812	241.926	251.289	113.101	274.139	401.772
C10orf105	0.352009	0.119536	0.0605487	1.80969	0.281626	0.340642	0.0303639	0.36499	0.102451	0.231541	0.196772	2.62657	0.122404	0.146794	0.0776886	0.242496	0.321287	0.0100814	0.100664	0.388869	1.10485	0.74555	0.606875	0.522133
C10orf107	0.0931377	0.0412873	0.544209	0.0669519	0.0938433	0.622335	1.45539	0.547002	0.228953	0.274967	0.5396	0.411928	0.642071	0.19223	0.152759	0.542288	0.16098	0.450022	1.7971	2.01637	1.50582	3.75527	2.26525	7.60112
C10orf11	6.10748	29.0733	31.7741	2.87892	1.49915	4.61735	8.00951	10.6635	2.61606	10.4816	5.7668	6.84928	6.93764	9.15463	23.8464	10.3818	6.49002	1.27456	7.82079	16.8917	17.5561	19.9869	16.8113	16.2522
C10orf111	0.0954645	0.479954	1.56776	0.068874	1.18626	0.307317	0.248913	0.313915	0.705839	1.03181	0.603991	0.206849	1.96422	0.475033	0.473273	0.701615	0.285761	0.555906	0.452898	0.200667	0.191945	0.225089	0.164253	0.191015
C10orf113	0.573396	0.228476	0	0	1.82523	0	0.376538	0	0.417982	0	0.812826	0	0	0.104139	0	2.47733	0	0.732453	0	0.156303	0.191732	1.13731	0.407488	0.287184
C10orf12	1.54751	1.60503	0.985519	3.39038	3.06358	2.72587	2.08795	2.19511	2.63234	2.80504	1.77138	1.8729	1.50688	2.17707	1.13889	2.05618	3.21058	3.46621	1.26868	1.86394	1.69546	0.877944	1.66973	1.14843
C10orf120	0	0	0	0	0	0	0.0560036	0	0	0	0	0	0	0	0	0	0	0	0	0	0	0	0	0
C10orf126	0.0245255	0	0	0	0	0.448216	0	0	0	0	0	0.014508	0	0	0	0	0	0	0	0	0	0	0	0
C10orf128	4.66041	5.66429	16.9554	2.47528	0.767128	1.99227	10.2033	12.4076	2.98124	4.94555	2.27045	2.77478	6.09133	28.9144	18.8365	6.92892	8.23454	2.61125	8.12674	34.2436	28.59	31.422	22.9005	29.3965
C10orf131	0.0504127	0.0893751	0.0420832	0	0.101627	0.08083	0.196897	0.0984919	0.0825606	0	0.0530886	0.178298	0.132402	0	0.123783	0.130412	0.174304	0	0.0285855	0.0533054	0.037883	0.0507977	0.0522091	0.0377394
C10orf142	0	0	0	0	0	0	0	0	0	0	0	0	0	0	0	0	0	0	0	0	0	0.0546667	0	0.0406134
C10orf2	7.65551	4.06697	5.73744	8.31111	3.44873	7.28254	5.03447	3.02434	4.80034	5.78622	5.76995	5.07747	7.0103	4.07291	3.22993	3.72003	4.9162	8.01357	4.25433	3.23136	2.62545	3.09798	2.89831	2.22118
C10orf25	1.44349	2.59897	3.17424	2.18267	1.21561	1.73037	4.07503	3.56428	1.0541	3.31653	4.01351	1.98322	3.70956	6.43505	4.1604	1.51681	1.60788	2.85545	1.68981	2.13559	2.67738	3.70446	3.23668	4.79881
C10orf35	15.8349	18.5426	33.1775	10.4223	34.9879	21.6515	7.83677	9.36149	12.4438	18.2822	11.1321	15.1527	44.6624	8.65754	20.1187	13.296	13.4968	33.4038	10.4083	3.53524	4.11773	3.86983	3.40061	3.76308
C10orf53	0	0.07185	0	0	0	0	0	0	0	0	0	0	0	0	0	0	0	0	0	0.0867074	0	0	0	0.177786
C10orf54	5.21886	4.73545	14.4458	5.88662	1.71809	6.66143	28.033	22.2801	4.45618	7.77204	5.22949	5.9616	7.43605	21.7775	19.2006	10.0416	15.8202	3.3814	14.4603	41.6987	42.8399	36.3941	35.6618	46.3116
C10orf55	0.102804	0.0547555	0.137392	0.0148751	0.0207148	0.0442512	0.12073	0.149635	0.050774	0.0558467	0.0650947	0.0243391	0.0405098	0.136891	0.290482	0	0.141938	0	0.0469344	0.0861227	0.310687	0.187347	0.0635543	0.139077
C10orf62	0	0	0	0.0338112	0	0	0	0	0	0.0252448	0.0990999	0.0554766	0	0	0.0771352	0	0	0	0	0.0496857	0	0.0474128	0	0.0352184
C10orf67	0.120901	0.153344	0.346268	0.0125056	0.696029	0.306923	0.405769	0.160259	0.440985	0.187936	0.948026	0.0715923	0.204183	0.0287773	0.158158	0.449073	0.107288	0.235679	0.42413	1.37309	1.44933	1.03226	0.569141	1.15585
C10orf71	0.156873	0	0.138781	0	0	0	0.406746	0.0122846	0.121777	0.0554321	0.789435	0.39388	0.387912	0.115602	0	0	0	0.0180309	0	0	0.0349313	0.00936042	0.047447	0.0138937
C10orf71-AS1	0	0	0	0	0	0	0	0	0	0	0	0	0	0.0855749	0	0	0	0	0	0	0	0	0	0.0783457
C10orf76	5.22679	8.80104	5.65766	5.25086	5.58196	6.4437	6.87993	6.66679	5.94085	8.45952	4.10438	6.78129	7.34172	9.17602	7.26464	7.05204	7.6544	6.65763	6.45272	10.7906	12.0753	10.5497	12.0467	10.2099
C10orf82	1.31942	0	0.0524232	0	0	1.20418	0	0.243915	0	0	4.49527	0	0.453673	0	0	0	0	3.14234	0	0.0667061	0.0471086	0	0	0
C10orf88	2.99998	5.61834	4.30007	3.37173	2.19661	3.5054	2.79243	2.21749	3.24098	4.44346	2.35352	2.43686	5.35109	3.11464	3.95938	2.81357	2.85117	4.07549	2.71547	2.79438	3.08636	2.60757	2.90314	3.16837
C10orf90	0.131472	0.102139	0.590322	0.0238032	0	3.54946	0.868761	0.0435871	0.230136	0	0.745969	0.194653	1.3168	0	0.506404	0.0854704	0.0793957	0.256348	0.00938682	0.0171862	0	0	0.0169207	0
C10orf91	0.288413	2.29584	0.400731	0	1.16259	1.77663	1.40289	0.794851	6.71649	1.05968	0.100915	0.168895	0.757	0.70359	1.30735	0.246801	7.53202	0.549488	1.83552	0.103198	0.0716535	0.384412	0.200711	0.428797
C10orf95	2.02693	2.27266	1.56457	0.27548	1.69544	1.45451	0.485875	1.37864	1.25532	2.22554	2.13638	0.948328	5.19809	0.538124	1.82677	2.92343	1.92924	2.8156	1.23931	1.97365	1.46892	5.13429	2.09479	3.18228
C10orf99	0	0.0717251	0	0	0	0	0	0	0.0660025	0.0428226	0	0	0	0	0	0	0.0561351	0	0	0	0	0	0	0
C11orf1	17.9219	27.1758	17.401	11.5505	9.5756	15.2421	9.14404	9.77539	9.06609	27.8195	26.1696	9.22978	20.3886	14.6131	27.7397	13.7429	15.5806	15.8221	15.182	17.8821	14.4393	13.782	13.4396	12.4801
C11orf16	0.500412	4.44061	2.06632	0	4.42551	0.014931	1.68587	1.00773	0.297116	4.84669	0.234588	0.180816	0.0730259	0.415526	0.207163	0.865926	0.422393	0.675349	3.61164	1.1964	0.0419535	2.67061	0.200759	2.08722
C11orf21	0.483104	0.257264	0.262267	0.419044	0.0973418	0.199031	0.42539	1.81813	0.496774	0.353707	0.433247	0.717472	0.505129	1.9473	1.50496	1.66249	1.42527	0.352439	0.413228	2.55122	3.18965	5.05922	4.05932	3.47734
C11orf24	12.8716	22.3844	13.5173	26.3992	5.70414	15.7879	30.3022	27.1661	11.8844	15.1982	17.8711	11.5976	20.0867	15.6108	20.8901	9.90419	20.5199	12.6768	19.0333	16.6664	16.5702	16.4826	14.9555	13.8633
C11orf31	24.2646	63.9498	210.273	46.6637	28.8158	39.1456	43.7796	36.8369	55.6016	47.7501	66.9445	42.9383	125.543	44.0374	90.419	33.6605	42.0427	39.5773	60.7859	32.6366	32.5728	35.1	31.9935	45.3484
C11orf40	0	0	0	0	0	0	0	0	0	0	0	0	0	0	0	0	0	0	0	0	0	0	0	0
C11orf42	0.209143	0.0463431	0.349101	0.225197	1.05366	0.195366	0.204165	0.170087	0.385205	0.055985	0.550544	0.0924248	0.205956	0.21545	0.042754	1.2166	0.397763	1.10974	0.207452	0	0.0392777	0.105306	0.054167	0.0391154
C11orf44	0	0	0	0	0.0568314	0	0	0.0187251	0	0	0	0.0167094	0.018525	0	0.0117591	0	0	0	0	0.014737	0.0106674	0	0	0.0106091
C11orf45	1.59331	0.237135	0.826185	0.318527	0.26292	0.174221	0.690567	0.802514	0.498079	0.52859	1.03014	0.423154	0.776751	0.872502	0.527405	1.78845	0.687596	0.549884	1.77777	1.04916	1.8405	2.34087	2.26468	1.28712
C11orf49	29.1304	42.8668	50.991	23.5756	39.6609	64.7519	33.3642	35.1535	42.8407	46.0903	39.6935	35.4118	36.1816	47.1099	31.7865	33.9055	29.6224	29.5928	60.3104	33.127	26.3422	28.4792	25.4364	25.1809
C11orf52	3.98719	22.0465	4.94775	0.376584	5.23329	4.53646	2.30461	7.03069	3.52143	7.1898	14.4394	5.19321	4.44306	5.79332	10.4664	5.20148	5.90111	1.80606	12.8754	10.9357	9.734	13.3993	9.95522	10.432
C11orf53	102.359	0	9.1089	1.29512	0.196355	0.260289	2.23592	0	0.119717	0	0.923613	1.32118	0.159929	0.0401947	0	2.20551	0.336867	0	1.13306	0.0514868	0.109866	0.0981812	0.0504411	0.0364661
C11orf54	7.3101	16.2856	18.2736	8.06036	6.74401	12.5117	7.98952	5.33314	9.60153	8.73148	10.1913	5.47363	17.2685	10.8436	13.3059	5.43776	6.21593	9.87391	13.9629	10.3389	15.6208	12.068	13.5086	15.2119
C11orf57	19.3152	7.25891	12.6145	15.5009	9.05126	12.4029	7.59641	10.5284	9.66225	15.5631	19.0552	8.80341	20.9345	11.7199	11.5403	8.55925	7.90341	15.354	13.8382	9.57892	12.7322	10.56	10.9524	12.6249
C11orf58	43.4219	42.7886	100.47	43.575	24.0702	34.7536	37.3101	30.5504	39.1223	38.3221	57.3654	29.2528	50.3353	38.6924	42.592	37.3438	24.7588	47.6008	37.7477	44.0234	45.463	33.6733	38.971	48.8036
C11orf63	0.458775	6.338	0.40086	2.78393	6.32609	6.10845	2.43304	6.73035	3.04275	7.64438	3.1855	2.99098	3.99888	6.30498	8.01762	0.540243	2.5441	8.75605	8.02683	4.87486	3.91999	3.57512	3.64979	3.89334
C11orf65	0.596794	0.581653	0.746984	0.983543	0.420939	0.0635947	0.407574	0.0773557	0.536688	0.286592	0.56526	0.175641	0.861886	0.343503	0.243088	0.308217	0.578075	0	0.439055	0.0632963	0.268633	0.720283	0.185717	0.312191
C11orf68	23.5521	36.1131	30.809	28.7306	9.66926	30.3541	31.3939	23.7281	18.984	24.3316	18.8499	16.4436	34.9431	20.1019	29.8687	18.5078	22.9534	26.0858	22.9784	21.6989	26.5922	29.1172	24.9542	31.368
C11orf70	1.632	0.420115	0.422872	0.40886	1.54735	1.53522	2.88773	1.9254	2.00777	0.155552	3.5734	0.808435	2.03591	0.319394	0.620805	2.346	0.414635	0.620276	1.32931	2.34522	1.04554	1.64408	0.714371	2.26241
C11orf71	12.9442	35.8426	9.71601	6.90493	8.00775	9.59921	4.46676	8.40123	7.97614	12.2512	7.56104	6.42099	18.9584	10.2193	25.1356	6.809	5.78486	9.63066	8.92707	8.68464	7.18837	7.314	7.24718	6.19727
C11orf72	9.21701	6.21198	3.582	3.73473	9.47951	2.78902	3.69553	4.72684	8.3586	3.9161	8.96085	4.96232	3.41893	3.86993	2.74723	19.1537	5.67082	6.72967	3.61561	2.01129	2.43374	6.04742	3.47379	3.43117
C11orf73	39.3267	459.412	88.6626	30.7306	20.3761	25.1894	25.0743	20.1954	22.5256	27.9431	28.1943	19.9189	55.9657	28.1637	50.4826	14.7903	15.3707	36.1305	38.9493	18.598	17.3411	17.9178	18.7009	20.7484
C11orf74	13.1608	1.54475	27.9725	10.1383	8.54773	4.43571	9.67548	4.25018	14.029	8.27603	11.0735	7.06542	6.70635	5.347	6.96096	7.57923	6.80232	4.55969	4.30853	9.74295	11.8421	13.035	10.2493	13.7189
C11orf80	14.1498	23.5607	9.47937	12.2037	24.0434	15.3339	14.1906	7.67043	15.5955	20.9929	11.9834	7.46801	27.8292	13.1846	17.416	16.6077	9.38305	28.1548	10.7416	3.14579	4.29308	7.06378	4.05999	5.05603
C11orf84	23.8775	24.9802	37.2735	33.0727	15.5306	25.981	18.8744	17.9673	22.3981	25.5238	34.0883	13.9984	51.7267	18.9726	16.594	17.2733	15.8233	36.3004	21.8774	6.25522	7.68453	8.90217	7.14317	7.4502
C11orf85	0	0	0	0	0	0	0	0	0	0.029211	0	0.0321732	0.089657	0	0	0	0.0377801	0	0	0	0.0820331	0	0.113221	0.0408505
C11orf86	0	0.044255	0	0.0358584	0.653939	0.0266646	0	0.0650424	0.449727	0	0	0	0.131106	0.0411736	0	0.0645606	0.103567	0	0	0	0	0	0	0
C11orf87	0.122558	0.152404	0.00682687	0.391334	0.189322	4.0836	0	0.152365	0.0808832	0.674079	0	0.0775119	1.17532	0.020478	0	0.0106377	0.445277	0.151715	7.55513	1.176	0.068057	0.29013	0.0588044	0.190708
C11orf88	0	0.859253	0.42163	0.215277	1.42731	0.85359	0.098374	0.962622	0.98534	0.158938	0	0.213819	0.338904	0	0.161444	1.32663	0.195211	0.192459	3.95573	8.13516	0.256826	11.535	0.422785	15.2657
C11orf91	0	0.190352	0.0597727	0	0	0.0380638	0.0698419	0.04615	0	0	0.15069	0.0421055	0	0	0.232088	0	0.0992203	0	0.0404468	1.06815	0.268201	0.215768	0	0.267273
C11orf94	0	0	0	0.269485	0	0	0.385956	0	0	0	0	0	0	0.608227	0	0	0	0	0.429956	0	0	0	0	0
C11orf95	7.16377	1.12241	2.18452	9.11229	5.95281	15.9297	4.35381	3.43512	7.18158	6.70264	6.01999	5.62164	15.9595	2.69348	1.0202	3.35831	4.58733	17.2359	4.3679	3.58196	5.13376	4.6946	5.91447	4.57982
C11orf96	8.74056	5.87042	8.34408	5.38546	6.06004	8.40314	4.69198	64.8584	8.94002	10.142	6.1547	5.71838	21.0519	6.47237	11.7651	6.44183	26.1111	3.43208	13.8593	185.463	22.9859	24.8312	27.5705	73.351
C11orf97	0	0.117481	0	0	0	0	0	0.332216	0	0	0	0	0.0872741	0	0	0	0	0	0.370702	0.578314	0	1.32197	0	2.5581
C11orf98	71.0843	145.472	298.298	57.4567	38.0338	43.1682	60.388	47.3958	60.6877	66.4554	87.6211	44.8321	131.756	56.6421	103.519	67.9947	59.9894	62.0518	85.8234	49.7882	42.0749	50.141	46.7235	48.8181
C12orf10	34.3384	34.4287	75.4488	35.9325	29.2871	42.2764	21.205	26.2965	29.7922	38.1307	57.561	37.6944	59.8856	31.4858	41.726	21.0197	26.0835	29.4289	37.999	24.9394	23.7049	28.9002	24.0337	31.0252
[truncated: 24,510 more rows]
