# Supplementary material for: Integrative analysis of multi‐omics data reveals the heterogeneity and signatures of immune therapy for small cell lung cancer
Source: Clin Transl Med. 2021 Dec 19;11(12):e620. doi: 10.1002/ctm2.620 (PMC8684774; doi:10.1002/ctm2.620)
Supplement: Supplementary file 4 — TableS3 [file CTM2-11-e620-s004.xlsx]

## Sheet: prediction accuracy
	pred_accuracy1	pred_accuracy2	pred_accuracy3	pred_accuracy4
1	1	0.888889	0.962963	0.888889			annotation:
2	1	0.931034	0.931034	0.655172			pred_accuracy1: gene-based binary classification
3	0.961538	0.846154	0.884615	0.884615			pred_accuracy2: gene-based four-class classification,
4	0.916667	0.791667	0.916667	0.625			pred_accuracy3: module-based binary classification
5	0.916667	0.708333	0.875	0.583333			pred_accuracy4: module-based four-class classification
6	0.925926	0.814815	0.888889	0.814815
7	0.96	0.88	1	0.84
8	0.892857	0.785714	0.928571	0.464286
9	0.931034	0.965517	0.862069	0.862069
10	0.9	0.866667	0.866667	0.733333
11	1	0.730769	0.961538	0.576923
12	0.969697	0.787879	0.939394	0.666667
13	1	0.878788	0.969697	0.69697
14	0.857143	0.809524	0.809524	0.761905
15	0.869565	0.73913	0.869565	0.695652
16	0.962963	0.814815	0.851852	0.814815
17	0.935484	0.806452	0.935484	0.645161
18	0.9375	0.8125	0.96875	0.75
19	0.896552	0.862069	0.862069	0.689655
20	1	0.83871	0.935484	0.709677
21	0.925926	0.851852	0.925926	0.703704
22	0.916667	0.861111	0.916667	0.722222
23	0.866667	0.566667	0.866667	0.566667
24	0.916667	0.833333	0.916667	0.583333
25	0.962963	0.962963	0.962963	0.666667
26	0.875	0.875	0.875	0.833333
27	0.933333	0.8	0.933333	0.733333
28	0.904762	0.761905	0.904762	0.619048
29	1	0.774194	0.935484	0.677419
30	0.947368	0.710526	0.894737	0.684211
31	0.842105	0.789474	0.842105	0.631579
32	0.958333	0.875	0.916667	0.875
33	0.952381	0.809524	0.904762	0.619048
34	0.92	0.88	0.88	0.88
35	0.967742	0.83871	0.903226	0.677419
36	0.9	0.85	0.85	0.7
37	0.95	0.95	0.95	0.75
38	0.846154	0.692308	0.769231	0.769231
39	0.925926	0.740741	0.888889	0.592593
40	0.928571	0.892857	0.928571	0.535714
41	0.92	0.76	0.88	0.64
42	0.933333	0.766667	0.933333	0.666667
43	0.962963	0.851852	0.925926	0.666667
44	0.88	0.68	0.84	0.64
45	0.882353	0.823529	0.882353	0.705882
46	0.911765	0.852941	0.941176	0.705882
47	0.913043	0.869565	0.956522	0.782609
48	0.909091	0.909091	0.909091	0.636364
49	0.851852	0.666667	0.851852	0.555556
50	0.933333	0.733333	0.933333	0.566667
51	1	0.821429	1	0.678571
52	0.9	0.833333	0.9	0.7
53	1	0.882353	1	0.794118
54	0.904762	0.809524	0.857143	0.666667
55	0.956522	0.913043	0.913043	0.782609
56	0.888889	0.814815	0.888889	0.666667
57	0.869565	0.782609	0.869565	0.73913
58	0.884615	0.846154	0.923077	0.615385
59	0.88	0.8	0.88	0.64
60	0.88	0.72	0.92	0.48
61	0.969697	0.69697	0.969697	0.606061
62	0.875	0.833333	0.875	0.708333
63	0.96	0.92	1	0.68
64	0.875	0.78125	0.875	0.59375
65	0.863636	0.818182	0.863636	0.772727
66	0.96	0.92	0.92	0.72
67	0.95	0.8	0.9	0.75
68	0.954545	0.818182	0.909091	0.636364
69	1	1	0.961538	0.653846
70	1	0.918919	0.945946	0.702703
71	0.914286	0.771429	0.885714	0.742857
72	0.958333	0.75	0.958333	0.625
73	0.933333	0.866667	0.866667	0.733333
74	0.923077	0.807692	0.884615	0.807692
75	0.818182	0.590909	0.772727	0.409091
76	0.928571	0.857143	0.928571	0.714286
77	0.96	0.88	0.88	0.8
78	0.909091	0.772727	0.909091	0.590909
79	0.857143	0.785714	0.928571	0.607143
80	0.925926	0.777778	0.888889	0.666667
81	0.935484	0.870968	0.935484	0.645161
82	0.942857	0.885714	0.914286	0.685714
83	0.896552	0.827586	0.896552	0.689655
84	0.966667	0.866667	0.933333	0.666667
85	0.95	0.85	0.95	0.7
86	0.892857	0.857143	0.857143	0.678571
87	0.888889	0.777778	0.888889	0.666667
88	0.923077	0.769231	0.846154	0.653846
89	0.967742	0.903226	0.967742	0.677419
90	0.954545	0.909091	0.909091	0.727273
91	1	0.826087	0.913043	0.608696
92	0.928571	0.714286	0.928571	0.607143
93	1	1	1	0.8
94	0.923077	0.807692	0.884615	0.653846
95	0.954545	0.681818	0.954545	0.636364
96	0.9	0.866667	0.833333	0.7
97	1	1	1	0.764706
98	0.958333	0.875	0.916667	0.791667
99	0.76	0.6	0.76	0.52
100	0.923077	0.692308	0.923077	0.615385
average accuracy	0.927383	0.819606	0.907264	0.685184
