# Supplementary material for: Integrative analysis of multi‐omics data reveals the heterogeneity and signatures of immune therapy for small cell lung cancer
Source: Clin Transl Med. 2021 Dec 19;11(12):e620. doi: 10.1002/ctm2.620 (PMC8684774; doi:10.1002/ctm2.620)
Supplement: Supplementary file 5 — TableS4 [file CTM2-11-e620-s001.xlsx]

## Sheet: clinical information
ID	Sex	Age	Smoking（Pack Year）	Lung Lobe	Diagnosis	TNM Stage	Chemotherapy (Pre-Immunotherapy)	Immunotherapy Drug（Dosages）	Medication Time	Evaluation Time (cycles)	Evaluation Criteria(RECIST)	Following-Up
sjt1	Male	52	Non	LL	SCLC(ED)	IV	EC 4cycles	Pembrolizumab(100mg)+Ipilimumab(50mg)	2017-02-16	2017/3/29 (SD+)→2017/5/25(SD)→2017/7/7	SD+	2018/05 Dead
sjt2	Male	64	1600	RL	SCLC(ED)	IV	EC 6cycles + VP-16 2times + IP 2cycles + (IP+Bevacizumab)3cycles + (Irinotecan+Bevacizumab)1cycle	Nivolumab(200mg)	2018-09-01	2018/10/16(PD)	PD	2019/4 Dead
sjt3	Male	60	Non	RL	SCLC(ED)	IV	EP 2cycles	Nivolumab(200mg)+Ipilimumab(50mg)	2018-03-26	2018/4/3(PD)→2018/5/22	PD	2018/8 Dead
sjt4	Male	63	200	LL	SCLC(ED)	IV	EC 6cycles + VP-16 oral maintenance	Nivolumab(200mg)	2018-08-26	2018/10/12(PR)→2018/10/16	PR	Loss of follow-up
sjt5	Male	72	900	LL	SCLC(ED)	IV	EP 4cyclels	Pembrolizumab(200mg)	2019-09-30	2019/11/19(PR)→2019/12/27	PR	2020/5 Dead
sjt6	Male	66	1600	RL	SCLC(ED)	IV	EP 6cycles	Atezolizumab(1200mg)	2019-03-08	2019/4/23(PR)→2019/6/11(PR)→2019/7/15→2019/8/21→2019/9/16→2019/10/30(PR)→2020/3/26(PD)	PR	2020/10 Dead
sjt7	Male	45	800-1200	RL	SCLC(ED)	IV	EP 2cycles + EC 4cycles + EP 6cycles + IN 1cycle second-line	Nivolumab(200mg)+Ipilimumab(50mg)	2018-02-01	2018/3/16(PR)→2018/4/12(PD)	PR	2019/2 Dead
sjt8	Male	46	1600	RL	SCLC(ED)	IV	EP 3cycles + Paclitaxel 4cycles	Nivolumab(200mg)+Ipilimumab(100mg)	2016-07-10	2016/9/6(PR)→2017/2/18(SD)→2017/6/30(SD)→2017/10/17(SD)→2018/3/9→2018/11/8→2019/9/16	PR	2019/12 Dead
sjt9	Male	64	800	RL	SCLC(ED)	IV	Chemotherapy 6cycles in the outer hospital(specific plan is not clear)	Carrilizumab(SHR-1210)(200mg)	2018-10-23	2018/11/22(SD-)→2019/1/18→2019/3/14	SD-	2019/11 Dead
sjt10	Male	65	600	LL	SCLC(ED)	IV	Chemotherapy 6cycles in the outer hospital + IP 2 cycles + IL 4cycles + TP 1cycle + EP 5cycles +（Gemcitabine+Bevacizumab）2cycles	Pembrolizumab(200mg)	2017-06-28	2017/8/17(PD)	PD	2018/1 Dead
sjt11	Female	77	180	LL	SCLC(ED)	IV	EC 1cycle + EP 2cycles	Nivolumab(200mg)+Ipilimumab(100mg)	2018-10-02	2018-11-4(False PD)→2018-12-17→2019/1/4→2019/2/20→2019/6/4→2019/11/22→2020/6/17(CR)	CR	Loss of follow-up
sjt12	Male	66	600-900	RL	SCLC(ED)	IV	EP 2cycles + IC 2cycles + IP 2cycles + EP 2cycles	Pembrolizumab(100mg)	2018-03-22	2018/5/5(PR)→2018/6/26→2018/8/9(PD)	PR	2019/3/22 Dead
sjt13	Male	48	400	LL	SCLC(ED)	IV	EP 2cycles	Atezolizumab(1200mg)	2018-03-27	2018/5/4→2018/7/11(SD-)	SD-	2019/7 Dead
sjt14	Male	48	Non	RL	SCLC(ED)	IV	EC 6cycles	Nivolumab(100mg)	2018-09-05	2018/10/31(PR)→2019/1/14→2019/4/20→2019/4/24	PR	Recurrenc Alive
sjt15	Male	54	600-1200	RL	SCLC(ED)	IV	EC 5cycles + Paclitaxel1cycles second-line	Pembrolizumab(100mg)	2018-03-07	2018/4/20(SD+)	SD+	2018/11 Dead
sjt16	Female	51	Non	RL	SCLC(ED)	IV	EC 2cycles in outer hospital + (Lobaplatin+VP-16)3 cycles + EC 4cycles	Nivolumab(200mg)+Ipilimumab(50mg)	2018-04-16	2018/7/1(SD+)→2018/9/11	SD+	Loss of follow-up
sjt17	Female	78	Non	RL	SCLC(ED)	IV	EC 4cycles	Durvalumab(1500mg)	2018-08-22	2018/10/3(PR)→2018/11/18→2019/1/12	PR	2020/3 Dead
sjt18	Male	77	400	RL	SCLC(ED)	IV	EP 4cycles + (Apatinib+Tegafur)1cycle	Nivolumab(100mg)	2019-02-26	2019-04-19(SD+)	SD+	2019/12 Dead
sjt19	Male	82	400	RL	SCLC(ED)	IV	EP 3cycles	Pembrolizumab(20+R[1]C0mg)	2019-03-15	2019/5/22(PR)→2019/6/25→2019/7/21→2019/10/31(SD-)→2019/12/15(SD)	PR	2019/12/31 Dead
sjt20	Male	52	600	LL	SCLC(ED)	IV	(Paclitaxel+Cisplatin)2cycles + EP 6cycles	Nivolumab(200mg)	2018-01-04	2018/2/22(SD-)→2018/4/10(SD)→2018/5/24 (SD)	SD-	2019/7 Dead
sjt21	Male	64	2000	LL	SCLC(ED)	IV	EP 6cycles	Sintilimab(200mg)	2019-11-25	2019/10/13(PR)→2019/11/20(PR)→2020/2/12→2020/3/22→2020/4/5→2020/6/14	PR	2020/10 Dead
sjt22	Male	61	2400	RL	SCLC(ED)	IV	EP 6cycles + radiotherapy + Temozolomide 6cycles second-line + Irinotecan 2cycles third-line + Docetaxel 4cycles fourth-line	Pembrolizumab(200mg)	2019-05-22	2019/7/6(SD-)→2019/9/28	SD-	Alive
sjt23	Male	56	600	LL	SCLC(ED)	IV	EP 6cycles	Durvalumab(1500mg)+Tremelimub(75mg)	2018-11-04	2018/12/15(PR)→2019/1/28→2019/2/14→2019/3/9	PR	2019/10 Dead
sjt24	Male	56	900-1200	LL	SCLC(ED)	IV	EP 8cycles + IN 2cycles second line	Pembrolizumab(200mg)+Ipilimumab(50mg)	2019-03-18	2019/5/4(SD-)→2019/6/26→2019/12/26→2020/9/7	SD-	Alive
sjt25	Male	51	600	LL	SCLC(ED)	IV	EP 3cycles + Paclitaxe l4cycles	Nivolumab(200mg)	2019-03-12	2019/5/12(PR)→2019/6/30→2019/7/29(SD-)→2019/9/19	PR	Alive
sjt26	Male	73	Non	LL	SCLC(ED)	IV	EC 4cycles	Atezolizumab(1200mg)	2019-03-31	2019/5/15(PR)→2019/8/21	PR	2019/11 Dead
sjt27	Male	66	1200	RL	SCLC(ED)	IV	EP 4cycles	Nivolumab(240mg)+Ipilimumab(100mg)	2017-12-23	2018/2/6(False PD)→2018/3/13(PR)→2018/4/28→2018/6/6(PR)→2018/11/25（SD）→2019/2/15→2019/7/31→2019/10/24→2019/12/20(PR）	PR	Alive
sjt28	Male	79	500	RL	SCLC(ED)	IV	Icotinib 22days + AZD9291 3 months	Pembrolizumab(150mg)	2017-07-10	2017/8/17(PR)→2017/8/28(PR)→2017/11/21(PD)→2018/1/13→2018/2/4	PR	2017/10 Dead

## Sheet: IHC score (POU2F3)
ID	Mean	Objective Response Rate(ORR)
sjt1	38(10)	SD(-)
sjt2	66(9)	PD
sjt3	68(5)	PD
sjt4	69(10)	PR
sjt5	144(10)	PR
sjt6	48(10)	PR
sjt7	64(10)	SD(+)
sjt8	90(9)	PR
sjt9	110(2)	SD(-)
sjt10	67(3)	PD
sjt11	60(3)	PR→CR
sjt12	82(10)	PR
sjt13	99(10)	SD(-)
sjt14	90(7)	PR
sjt15	85(2)	SD(+)
sjt16	97(3)	SD(+)
sjt17	96(9)	PR
sjt18	60(1)	SD(+)
sjt19	185(4)	PR
sjt20	110(8)	SD(-)
sjt21	158(6)	PR
sjt22	153(6)	SD(-)
sjt23	150(10)	PR
sjt24	150(9)	SD(-)
sjt25	134(10)	PR
sjt26	133(10)	PR
sjt27	118(10)	SD(-)
sjt28	104(10)	PR
