# Supplementary material for: Integrative analysis of multi‐omics data reveals the heterogeneity and signatures of immune therapy for small cell lung cancer
Source: Clin Transl Med. 2021 Dec 19;11(12):e620. doi: 10.1002/ctm2.620 (PMC8684774; doi:10.1002/ctm2.620)
Supplement: Supplementary file 6 — TableS5 [file CTM2-11-e620-s005.xlsx]

## Sheet: Sheet1
gene	FoldChange	p-value
POU2F3	3.34563	1.27044e-12
ANXA1	3.33321	6.4718e-13
AZGP1	3.23562	7.92808e-08
LRMP	2.89601	1.23801e-11
FOXI1	2.62108	2.66855e-07
CALML5	2.6113	3.70367e-06
C11orf53	2.5757	3.63521e-08
ASCL2	2.33529	1.95697e-09
MYC	2.31521	2.0238e-09
VSNL1	2.2053	3.03556e-11
GFI1B	2.20235	3.02847e-10
SPRR2A	2.19893	2.22723e-06
BMX	2.18879	6.81178e-10
PRAME	2.17722	3.41991e-06
RGS13	2.07775	1.78594e-10
C15orf48	2.06905	3.27313e-07
BARX2	2.05459	3.33706e-09
KRT17	1.98031	4.69372e-06
TRPM5	1.97826	6.59969e-08
KRT5	1.96823	6.57076e-06
PNOC	1.95411	5.49734e-08
EFNA4	1.86044	4.59715e-12
ANXA3	1.84896	6.56349e-11
MYB	1.82675	3.80575e-08
AVIL	1.81976	2.06371e-06
HOXC10	1.81491	1.08452e-05
ALDH1A1	1.76556	8.34839e-07
KYNU	1.7632	1.99604e-07
TACSTD2	1.73839	1.31997e-07
TGIF2	1.72238	5.34711e-10
FAM150A	1.66008	5.46414e-07
DSC2	1.62783	5.17752e-08
CHRDL1	1.62557	1.53099e-07
HOXC4	1.60173	1.673e-07
HOXC6	1.59319	9.8628e-07
SOX9	1.58465	1.45022e-06
SOSTDC1	1.57999	7.63748e-10
LYZ	1.55048	0.000714998
S100A8	1.5222	7.10574e-05
MOCOS	1.50178	2.0238e-09
SEZ6L2	-1.50286	2.06371e-06
NPTX2	-1.50793	0.00249584
TFF3	-1.51187	0.000422608
KCNQ2	-1.52275	2.60926e-05
TOX	-1.52315	5.63315e-07
CELF3	-1.5236	1.9139e-08
CAMK2N2	-1.5301	4.44056e-08
UNC5A	-1.53151	9.21812e-08
COTL1	-1.5317	1.5739e-06
TMEM150C	-1.53251	1.26667e-08
PCSK1N	-1.53596	0.000609416
TMEM63C	-1.53723	5.27263e-11
TMEM61	-1.53807	1.45022e-06
GRM8	-1.54656	9.49995e-08
CADM1	-1.54829	2.44936e-07
GAD2	-1.54974	3.0384e-06
RET	-1.55581	1.53159e-06
SYT5	-1.55808	1.03934e-07
UNC13A	-1.55951	3.68545e-09
LRFN5	-1.56193	2.53967e-08
B4GALNT1	-1.56671	5.29136e-09
DGKB	-1.56679	1.26667e-08
HMP19	-1.56731	3.44429e-05
OLFM1	-1.56996	0.000315907
SLC35D3	-1.57203	5.17205e-07
KCNH6	-1.58048	1.44291e-07
CEACAM5	-1.58396	0.00301122
CRMP1	-1.58398	6.03243e-08
SCG5	-1.58805	0.000133438
NGB	-1.59532	8.42175e-08
MAP1B	-1.60183	7.02342e-08
CAMK2B	-1.60702	1.17164e-07
DNALI1	-1.61271	4.48768e-07
ABAT	-1.61473	9.80154e-09
LHX2	-1.61533	1.03951e-07
SHD	-1.61538	2.627e-06
ANKRD65	-1.61872	1.18822e-08
QPCT	-1.62844	8.17131e-08
CACNA2D1	-1.6316	2.70358e-08
ID4	-1.63461	7.67711e-07
TMEM145	-1.63757	7.57044e-09
PCBP3	-1.63871	1.13716e-07
CALB2	-1.64361	0.000110451
CELF4	-1.64844	4.65315e-10
CDK5R2	-1.64946	4.04834e-08
DNAJC12	-1.65033	2.17788e-06
STK32C	-1.65547	7.8181e-10
HOXB5	-1.65591	3.70801e-06
COL22A1	-1.66465	2.23721e-06
SNAP25	-1.66855	6.41139e-08
FAM57B	-1.67075	2.44936e-07
TPH1	-1.68212	1.66709e-05
KCNK17	-1.69164	3.52918e-05
NRSN1	-1.69375	4.72225e-08
L1CAM	-1.69945	4.6175e-07
FOXG1	-1.70596	5.77545e-05
ST8SIA5	-1.71097	4.20519e-09
NKX2-2	-1.72031	1.28101e-07
STK32A	-1.72591	8.61605e-09
KIF5C	-1.73005	2.0238e-09
RGS7	-1.73041	3.45652e-10
PKIB	-1.73117	7.09631e-06
CLDN11	-1.73211	2.75148e-07
PHYHIPL	-1.73648	7.59079e-11
LCN15	-1.73743	8.30437e-07
STMN2	-1.73834	0.00123327
GRIK3	-1.7405	5.62906e-07
SYT13	-1.74233	1.13273e-06
DLX6	-1.76008	2.17788e-06
NRXN1	-1.76749	2.78072e-12
CHRNA3	-1.7683	2.83246e-07
DPYSL4	-1.77649	1.9553e-06
DLL3	-1.77785	7.67711e-07
TCERG1L	-1.77897	1.24602e-08
GNG8	-1.78442	0.00078839
PDZD4	-1.78707	1.61734e-06
SH3GL2	-1.78827	4.04737e-10
DUSP26	-1.79841	8.42175e-08
CDKN2C	-1.80231	2.61727e-11
CHRM4	-1.80703	1.95687e-09
CABP7	-1.80961	3.22844e-09
MRAP2	-1.81026	4.30589e-08
CADPS	-1.81065	7.05111e-10
RTN1	-1.81441	6.63309e-05
MAP2	-1.82935	3.64743e-12
ATCAY	-1.84326	1.35958e-07
SCN3A	-1.86629	6.08257e-06
INSM1	-1.89328	7.8181e-10
CA8	-1.89571	5.17752e-08
SYT1	-1.89923	1.03951e-07
AMPH	-1.90822	1.07932e-08
ZIC5	-1.90856	9.7897e-08
FOXA2	-1.92797	1.09216e-05
DCX	-1.92981	3.67264e-07
GABRB3	-1.93228	5.24769e-07
ZMAT4	-1.93397	4.796e-09
PTPRN2	-1.93667	1.53342e-08
SFTA3	-1.93958	7.66193e-06
MAP6	-1.94676	9.9379e-10
TRIM9	-1.96266	2.75139e-10
SYP	-1.96753	8.22006e-13
ELAVL4	-1.97055	1.13909e-09
FAM155A	-1.97059	2.78935e-08
SMPD3	-1.97158	8.46288e-11
ZDHHC22	-1.97945	5.36052e-12
C9orf24	-1.99587	3.36214e-08
PTPRN	-2.00028	2.8268e-09
GNAO1	-2.03564	1.61099e-11
ELAVL3	-2.04546	1.03951e-07
SST	-2.04725	7.62124e-05
SEZ6	-2.0494	1.99604e-07
ISL1	-2.05025	7.09422e-06
KCNK3	-2.05963	7.8181e-10
SCG3	-2.06327	1.49442e-09
RUNDC3A	-2.08307	2.52174e-07
BAALC	-2.0921	1.38617e-11
NPTX1	-2.10269	3.00138e-07
ENTPD2	-2.11636	1.26667e-08
INA	-2.15014	1.49442e-09
NR0B2	-2.18222	4.30589e-08
APLP1	-2.20245	4.33996e-10
NPPA	-2.20945	1.65381e-09
KCNMB2	-2.24453	2.55793e-09
NEUROD1	-2.27511	7.34998e-08
CHGB	-2.28414	6.30689e-07
SOX1	-2.28494	4.72205e-08
DNER	-2.36025	1.53342e-08
C1QL1	-2.37413	2.38903e-10
SYT4	-2.40607	2.52174e-07
CPLX2	-2.42928	1.35005e-09
ADCYAP1	-2.44609	2.70358e-08
ZIC2	-2.4494	2.37899e-07
NKX2-1	-2.46826	1.28127e-07
CACNA1A	-2.47488	1.39659e-09
SCG2	-2.55566	2.78935e-08
ACTL6B	-2.55614	2.61711e-11
CPE	-2.56184	1.06437e-11
TAGLN3	-2.56669	2.73425e-09
BEX1	-2.72054	4.06893e-09
DLK1	-2.79792	5.4854e-06
PCSK1	-2.83118	4.81792e-10
SCGN	-2.90742	2.70346e-08
EEF1A2	-2.94895	1.30776e-08
PCSK2	-3.00515	2.30598e-10
CHGA	-3.18312	6.35771e-10
SEZ6L	-3.3049	9.86732e-12
DDC	-3.51301	3.28045e-10
ASCL1	-3.53025	2.24026e-08
GRP	-4.47324	5.6752e-08
